# Supplementary material for: The cGAS–STING pathway drives type I IFN immunopathology in COVID-19
Source: Nature. 2022 Jan 19;603(7899):145–51. doi: 10.1038/s41586-022-04421-w (PMC8891013; doi:10.1038/s41586-022-04421-w)
Supplement: Supplementary file 3 — A list of antibodies used in this study. [file 41586_2022_4421_MOESM3_ESM.xlsx]

## Sheet: Table S1. Antibodies
Table S1. Antibodies used in this study
Primary Antibodies for Immunoblotting	Clone	Source	Reference	Dilution	Species Validation	Application Validation
Beta-actin HRP	C4	Santacruz	sc-47778	5000	H, M, R, Rb	W, IHC, ICC/IF
Rabbit anti-Phospho-Stat1	D4A7	Cell Signalling	7649	1000	H, M,R	W, IHC, ICC/IF, F
Rabbit anti-Phospho-p65 (Ser468)	polyclonal	Cell Signalling	3039	1000	H, M, R	W
Primary Antibodies for Immunofluorescence for LoC studies	Clone	Source	Reference	Dilution	Species Validation	Application Validation
Rabbit anti-Cleaved Caspase-3	5A1E	Cell Signalling	9664	100	H, M, R, Mk	WB, IP , IHC, IF, F
Mouse anti-human CD31	P2B1	Abcam	ab24590	100	H	ICC., IHC
Mouse anti-human CD45	MEM-28	Abcam	ab8216	100	H	F, ICC/IF, IHC
Mouse anti-human CD45 pre-conjugated to Alexa 647	2D1	Biolegend	368537	100	H	F, IHC
Rabbit anti-human IFN-beta	polyclonal	ThermoFisherScientific	PA5-20390	100	H, M	W, IHC, ICC/IF, F, E
Rabbit anti-human Phospho-STING (Ser366)	D7C3S	Cell Signaling Technology	19781S	100	H	WB
Primary Antibodies for Immunofluorescence and Immunohistochemistry in patient samples	Clone	Source	Reference	Dilution	Species Validation	Application Validation
Mouse anti-human CD163	10D6	DIAGNOSTIC BIOSYSTEMS	MOB460-05	50	H	IHC
Rabbit anti-human CD163	polyclonal	LSBio	LS-A10716	400	H	IHC
Mouse Anti-human CD123	7G3	BDbiosciences	554527	200	H	F, IP, WB, Blocking, Neutralization
Rabbit anti-human Myeloperoxidase	polyclonal	DAKO	A0398	1000	H	IHC
Rabbit anti-human CD3	2GV6	VENTANA	790-4341	RTU	H	IHC
Mouse anti-human CD31	JC70A	DAKO	M0823	100	H	IHC
Rabbit anti-human IFN-beta	polyclonal	ThermoFisherScientific	PA5-20390	1000	H, M	WB, IHC, IF, F, E
Rabbit anti-human Cleaved Caspase-3 (Asp175)	polyclonal	Cell Signaling Technology	9661	200	H, M, R, Mk	WB, IP , IHC, IF, F
Rabbit anti-human Phospho-STING (Ser366)	D7C3S	Cell Signaling Technology	19781S	100	H	WB
Goat anti-human Mx1/2/3	D-14	Santa Cruz	sc-34128	50	H, M	WB, IP, IF, E
Secondary Antibodies Immunofluorescence for LoC studies	Clone	Source	Reference	Dilution	Species Validation	Application Validation
Donkey anti-rabbit IgG (H+L) AF568	polyclonal	Invitrogen	A10042	300	Rb	IHC, ICC/IF
Donkey anti-Rabbit IgG (H+L) AF647	polyclonal	Invitrogen	A31573	300	Rb	IHC, ICC/IF
Goat anti-mouse IgG (H+L) AF488	polyclonal	Invitrogen	A11029	300	M	IHC, ICC/IF, F
Donkey anti-mouse IgG (H+L) AF568	polyclonal	Invitrogen	A10037	300	M	IHC, ICC/IF
Secondary Antibodies Immunofluorescence and Immunohistochemistry in patient samples	Clone	Source	Reference	Dilution	Species Validation	Application Validation
Donkey anti-rabbit IgG (H+L) AF546	polyclonal	Invitrogen	A10040	500	Rb	IHC, IF,
Goat anti-Rabbit IgG (H+L) AF546	polyclonal	Invitrogen	A11035	500	Rb	IHC, IF, F
Goat anti-mouse IgG1 AF488	polyclonal	Invitrogen	A21121	500	M	WB, IHC, IF, F, IP
Donkey anti-rabbit IgG (H+L) AF488	polyclonal	Invitrogen	A32790	500	Rb	WB, IHC
Donkey Anti-Goat IgG H&L (HRP)	polyclonal	Abcam	ab97110	500	G	IHC, E, WB, ICC
ImmPRESS® HRP Horse Anti-Rabbit IgG Polymer Detection Kit, Peroxydase		Vector Laboratories	MP-7401	RTU	Rb	IHC, ICC, E, In situ hybridation
WB (Western Blot), IP (Immunoprecipitation), IHC (Immunohistochemistry), IF (Immunofluorescence), F (Flow Cytometry), E (ELISA), ICC (Immunocytochemistry)
H (Human), M (Mouse), R (Rat), Mk (Monkey), Rb (Rabbit), G (Goat)
