# Supplementary material for: The cGAS–STING pathway drives type I IFN immunopathology in COVID-19
Source: Nature. 2022 Jan 19;603(7899):145–51. doi: 10.1038/s41586-022-04421-w (PMC8891013; doi:10.1038/s41586-022-04421-w)
Supplement: Supplementary file 4 — A list of qRT–PCR primers and shRNA sequences in this study. [file 41586_2022_4421_MOESM4_ESM.xlsx]

## Sheet: Table S3. RT-QPCR Primers
Table S2. qPCR primers and shRNA sequences used in this study
Name	Sequence 5' to 3'
mouse RNAs
ACTNB_mRNA_F	AGCCATGTACGTAGCCATCC
ACTNB_mRNA_R	CTCTCAGCTGTGGTGGTGAA
IFNB1_mRNA_F	CTCCAGCTCCAAGAAAGGAC
IFNB1_mRNA_R	TGGCAAAGGCAGTGTAACTC
IL6_mRNA_F	AGTTGCCTTCTTGGGACTGA
IL6_mRNA_R	TCCACGATTTCCCAGAGAAC
IRF5_mRNA_F	GACATCCCCAGTGACAAGCA
IRF5_mRNA_R	CTTCGTCTTGACTTCCCGCT
IRF7_mRNA_F	GCAGATCCAGTCCCAACCAA
IRF7_mRNA_R	CGGCCCTTGTACATGATGGT
IRF8_mRNA_F	GTGTGGCCGCTCAGAGATT
IRF8_mRNA_R	ATGGTGTGTGTCATAGGCGG
IFITM3_mRNA_F	TATGAGGTGGCTGAGATGGG
IFITM3_mRNA_R	TCACCCACCATCTTCCGATC
GBP2_mRNA_F	CACACCAAGGGCATCTGGAT
GBP2_mRNA_R	CACATAGTGCAGCTGGTCCA
SAMHD1_mRNA_F	CAGCTCATTCGGGTGTACTGT
SAMHD1_mRNA_R	GTGGCTTGGTGAAGTCCCT
MMP2_mRNA_F	CCGAGGACTATGACCGGGATAA
MMP2_mRNA_R	CTTGTTGCCCAGGAAAGTGAAG
TNFRSF4_mRNA_F	CATCCGTGTGAGACTGGCTT
TNFRSF4_mRNA_R	GGCAGGGAACACAGTCAACT
TNFRSF9_mRNA_F	CTGCTGGCCCTGATCTTCAT
TNFRSF9_mRNA_R	TTCTTCCTGTGGACATCGGC
TNFRSF12A_mRNA_F	TTGGGATTCGGCTTGGTGTT
TNFRSF12A_mRNA_R	CCTCTCCACCAGTCTCCTCT
CCL2_mRNA_F	CCTGCTGCTACTCATTCACCA
CCL2_mRNA_R	ATTCCTTCTTGGGGTCAGCA
CCL3_mRNA_F	CATATGGAGCTGACACCCCG
CCL3_mRNA_R	TTGGAGTCAGCGCAGATCTG
CCL8_mRNA_F	CAGTGCTTCTTTGCCTGCTG
CCL8_mRNA_R	CCCTGCTTGGTCTGGAAAAC
CCL12_mRNA_F	ACCACCATCAGTCCTCAGGT
CCL12_mRNA_R	CTTCTCCTTGGGGTCAGCAC
CXCL9_mRNA_F	CGAGGCACGATCCACTACAA
CXCL9_mRNA_R	AGGCAGGTTTGATCTCCGTT
CXCL11_mRNA_F	AACAGGAAGGTCACAGCCAT
CXCL11_mRNA_R	CTTCAACTTTGTCGCAGCCG
CXCL13_mRNA_F	CTCTCCAGGCCACGGTATTC
CXCL13_mRNA_R	TTGGCACGAGGATTCACACA
RETNLA_mRNA_F	CCCTTCTCATCTGCATCTCCC
RETNLA_mRNA_R	AAGCACACCCAGTAGCAGTC
F3_mRNA_F	GTGCTTCTCGACCACAGACA
F3_mRNA_R	GGCTCCTCCCCATGAATCAC
Name	Sequence 5' to 3'
human RNAs
GAPDH_mRNA_F	GTCTCCTCTGACTTCAACAGCG
GAPDH_mRNA_R	ACCACCCTGTTGCTGTAGCCAA
IFNB1_mRNA_F	CAGCATCTGCTGGTTGAAGA
IFNB1_mRNA_R	CATTACCTGAAGGCCAAGGA
MX1_mRNA_F	CTCCGACACGAGTTCCACAA
MX1_mRNA_R	ATCTGTGAAAGCAAGCCGGA
MX1_mRNA_F	CTCCGACACGAGTTCCACAA
MX1_mRNA_R	ATCTGTGAAAGCAAGCCGGA
IFNL1_mRNA_F	AACTGGGAAGGGCTGCCACATT
IFNL1_mRNA_R	GGAAGACAGGAGAGCTGCAACT
PECAM1_mRNA_F	AAGTGGAGTCCAGCCGCATATC
PECAM1_mRNA_R	ATGGAGCAGGACAGGTTCAGTC
F3_mRNA_F	CAGAGTTCACACCTTACCTGGAG
F3_mRNA_R	GTTGTTCCTTCTGACTAAAGTCCG
TFPI_mRNA_F	CAGCTCAATGCTGTGAATAACTCC
TFPI_mRNA_R	TCTGCTGGAGTGAGACACCATG
Name	Sequence 5' to 3'
SARS-CoV-2 RNAs
E_F	TCGTTTCGGAAGAGACAGGT
E_R	GCGCAGTAAGGATGGCTAGT
N_F	CAATGCTGCAATCGTGCTAC
N_R	GTTGCGACTACGTGATGAGG
Name	Sequence 5' to 3'
sh RNAs
STING	CATGGTCATATTACATCGGAT
MAVS	CAAGTTGCCAACTAGCTCAAA
