# Supplementary material for: The cGAS–STING pathway drives type I IFN immunopathology in COVID-19
Source: Nature. 2022 Jan 19;603(7899):145–51. doi: 10.1038/s41586-022-04421-w (PMC8891013; doi:10.1038/s41586-022-04421-w)
Supplement: Supplementary file 5 — Data for pairwise comparison (limma analysis) and timecourse analysis of the proteomics data in this study. [file 41586_2022_4421_MOESM5_ESM.xlsx]

## Sheet: Limma_analysis
Accession	Protein.Group.IDs	Master.x	Description.x	Protein.Group.Accessions	Gene.names	Protein.Desc	Master.y	Description.y	Number.of.Peptides	Number.of.Unique.Peptides	Number.of.PSMs	Biological.Process	Cellular.Component	Molecular.Function	Gene.Symbol	WikiPathways	KEGG.Pathways	Reactome.Pathways	D0_1	D0_2	D0_3	D1_1	D1_2	D1_3	D3_1	D3_2	D3_3	D1vsD0_logFC	D1vsD0_p_value	D1vsD0_fdr	D1vsD0_candidate	D3vsD0_logFC	D3vsD0_p_value	D3vsD0_fdr	D3vsD0_candidate	log2(FC)>0.5
F5GYZ5	657	IsMasterProtein	Superoxide dismutase (Fragment) OS=Homo sapiens OX=9606 GN=SOD2 PE=1 SV=1	F5H4R2;P04179;F5GYZ5;P04179-4;F5H3C5;P04179-2;G8JLJ2	SOD2	Superoxide dismutase (Fragment)	IsMasterProtein	Superoxide dismutase (Fragment) OS=Homo sapiens OX=9606 GN=SOD2 PE=1 SV=1	3	3	15	metabolic process;response to stimulus		antioxidant activity;catalytic activity;metal ion binding		One carbon metabolism and related pathways; DNA Damage Response (only ATM dependent)			17.3665	17.3195	17.3136	18.7965	18.7053	18.2873	18.7434	18.4371	18.9373	1.26314	1.38631e-05	0.0207185	FDR <= 0.05	1.37274	6.9083e-06	0.00772477	FDR <= 0.01	1
P20962	4502	IsMasterProtein	Parathymosin OS=Homo sapiens OX=9606 GN=PTMS PE=1 SV=2	P20962	PTMS	Parathymosin	IsMasterProtein	Parathymosin OS=Homo sapiens OX=9606 GN=PTMS PE=1 SV=2	3	3	27	metabolic process	nucleus		PTMS				18.7965	19.1425	18.9253	19.6583	19.7351	19.4564	20.2694	20.0783	19.9693	0.661798	0.000320521	0.104843	FDR > 0.05	1.15087	3.79774e-06	0.00772477	FDR <= 0.01	1
P09525-2	1024	IsMasterProtein	Isoform 2 of Annexin A4 OS=Homo sapiens OX=9606 GN=ANXA4	P09525-2	ANXA4	Isoform 2 of Annexin A4	IsMasterProtein	Isoform 2 of Annexin A4 OS=Homo sapiens OX=9606 GN=ANXA4	16	1	151	cell differentiation;regulation of biological process;response to stimulus	cell surface;cytoplasm;membrane;nucleus	enzyme regulator activity;metal ion binding;protein binding	ANXA4	Prostaglandin Synthesis and Regulation			14.0592	14.0569	14.1473	15.0886	14.5861	15.3365	15.5683	15.6703	15.448	0.915933	0.00029255	0.104843	FDR > 0.05	1.47436	6.59018e-06	0.00772477	FDR <= 0.01	1
O15066	9	IsMasterProtein	Kinesin-like protein KIF3B OS=Homo sapiens OX=9606 GN=KIF3B PE=1 SV=1	O15066;O15066-2	KIF3B	Kinesin-like protein KIF3B	IsMasterProtein	Kinesin-like protein KIF3B OS=Homo sapiens OX=9606 GN=KIF3B PE=1 SV=1	5	3	16	cell organization and biogenesis;cellular component movement;regulation of biological process;transport	cytoplasm;cytoskeleton;cytosol;membrane	catalytic activity;motor activity;nucleotide binding;protein binding	KIF3B			Translocation of GLUT4 to the plasma membrane; COPI-dependent Golgi-to-ER retrograde traffic; Kinesins; Intraflagellar transport; MHC class II antigen presentation	16.8866	16.6427	16.956	17.6321	17.2324	17.4108	18.2699	18.0258	17.8561	0.596668	0.00189829	0.159372	FDR > 0.05	1.22217	8.42396e-06	0.00772477	FDR <= 0.01	1
P55316	1096	IsMasterProtein	Forkhead box protein G1 OS=Homo sapiens OX=9606 GN=FOXG1 PE=1 SV=2	P55316	FOXG1	Forkhead box protein G1	IsMasterProtein	Forkhead box protein G1 OS=Homo sapiens OX=9606 GN=FOXG1 PE=1 SV=2	2	1	6	cell differentiation;cell organization and biogenesis;cellular component movement;development;metabolic process;regulation of biological process	nucleus	DNA binding;protein binding	FOXG1	Tgif disruption of Shh signaling	FoxO signaling pathway		17.0662	17.0332	17.0288	17.6262	17.3921	17.3951	18.1182	18.3184	17.9547	0.428362	0.00257886	0.166195	FDR > 0.05	1.0877	2.03603e-06	0.00772477	FDR <= 0.01	1
P33947	234	IsMasterProtein	ER lumen protein-retaining receptor 2 OS=Homo sapiens OX=9606 GN=KDELR2 PE=1 SV=1	P33947-2;P33947;P24390;M0R1Y2	KDELR2	ER lumen protein-retaining receptor 2	IsMasterProtein	ER lumen protein-retaining receptor 2 OS=Homo sapiens OX=9606 GN=KDELR2 PE=1 SV=1	2	2	21	transport	endoplasmic reticulum;Golgi;membrane		KDELR2		Vibrio cholerae infection	COPI-dependent Golgi-to-ER retrograde traffic; COPI-mediated anterograde transport	19.903	19.8583	20.0959	18.801	18.567	18.2373	18.673	18.6835	19.0014	-1.41732	4.35296e-06	0.015673	FDR <= 0.05	-1.16647	2.22036e-05	0.0113246	FDR <= 0.05	1
O75506	2534	IsMasterProtein	Heat shock factor-binding protein 1 OS=Homo sapiens OX=9606 GN=HSBP1 PE=1 SV=1	O75506	HSBP1	Heat shock factor-binding protein 1	IsMasterProtein	Heat shock factor-binding protein 1 OS=Homo sapiens OX=9606 GN=HSBP1 PE=1 SV=1	2	2	11	cell differentiation;regulation of biological process	cytoskeleton;nucleus	protein binding	HSBP1			Attenuation phase; HSF1 activation	15.1659	15.341	15.2966	15.762	15.6918	15.8079	16.1159	15.9942	15.8309	0.486062	0.000411597	0.104843	FDR > 0.05	0.712514	2.12141e-05	0.0113246	FDR <= 0.05	1
K7ES63	2261	IsMasterProtein	Tubulin beta chain (Fragment) OS=Homo sapiens OX=9606 GN=TUBB6 PE=1 SV=1	K7ES63	TUBB6	Tubulin beta chain (Fragment)	IsMasterProtein	Tubulin beta chain (Fragment) OS=Homo sapiens OX=9606 GN=TUBB6 PE=1 SV=1	3	1	60	cell organization and biogenesis		catalytic activity;nucleotide binding;structural molecule activity					13.3817	12.7664	13.0195	14.3213	13.9372	14.2314	15.3272	14.8553	14.4026	1.10743	0.000907053	0.127323	FDR > 0.05	1.80585	2.22293e-05	0.0113246	FDR <= 0.05	1
Q03113	1922	IsMasterProtein	Guanine nucleotide-binding protein subunit alpha-12 OS=Homo sapiens OX=9606 GN=GNA12 PE=1 SV=4	Q03113;E9PC54;Q03113-2;Q03113-3	GNA12	Guanine nucleotide-binding protein subunit alpha-12	IsMasterProtein	Guanine nucleotide-binding protein subunit alpha-12 OS=Homo sapiens OX=9606 GN=GNA12 PE=1 SV=4	3	1	21	cell differentiation;coagulation;regulation of biological process;response to stimulus	cytoplasm;membrane	catalytic activity;metal ion binding;nucleotide binding;protein binding;signal transducer activity	GNA12	Human Thyroid Stimulating Hormone (TSH) signaling pathway; G Protein Signaling Pathways; MAPK Signaling Pathway; Regulation of Actin Cytoskeleton	Pathways in cancer; Vascular smooth muscle contraction; Sphingolipid signaling pathway; cGMP-PKG signaling pathway; Long-term depression; MAPK signaling pathway; Phospholipase D signaling pathway; Regulation of actin cytoskeleton	Thrombin signalling through proteinase activated receptors (PARs); G alpha (12/13) signalling events	15.1726	14.8669	15.2106	15.639	15.3502	15.554	15.9057	16.0627	16.1473	0.431001	0.00511518	0.204385	FDR > 0.05	0.955188	1.68665e-05	0.0113246	FDR <= 0.05	1
A6NHJ8	939	IsMasterProtein	Quinone oxidoreductase-like protein 1 OS=Homo sapiens OX=9606 GN=CRYZL1 PE=1 SV=2	A6NMA8;O95825;A6NND8;A6NHJ8	CRYZL1	Quinone oxidoreductase-like protein 1	IsMasterProtein	ec	2	2	8	metabolic process	cytosol	catalytic activity;nucleotide binding	CRYZL1				15.6777	15.8899	15.8221	15.1338	15.0058	15.2383	14.8055	14.9414	15.1733	-0.670577	0.000161955	0.0742564	FDR > 0.05	-0.823168	3.23278e-05	0.0119626	FDR <= 0.05	1
P26583	686	IsMasterProtein	High mobility group protein B2 OS=Homo sapiens OX=9606 GN=HMGB2 PE=1 SV=2	P26583;D6R9A6	HMGB2	High mobility group protein B2	IsMasterProtein	High mobility group protein B2 OS=Homo sapiens OX=9606 GN=HMGB2 PE=1 SV=2	7	3	63	cell organization and biogenesis;cellular component movement;defense response;metabolic process;regulation of biological process;response to stimulus	chromosome;cytoplasm;extracellular;nucleus	DNA binding;protein binding;RNA binding	HMGB2	Retinoblastoma (RB) in Cancer; Ectoderm Differentiation		Activation of DNA fragmentation factor	20.7652	20.6726	20.8184	21.472	21.1437	21.0353	21.5887	21.7906	21.5388	0.464941	0.00350232	0.172765	FDR > 0.05	0.887304	3.39181e-05	0.0119626	FDR <= 0.05	1
H0YEQ8	4212	IsMasterProtein	Polyadenylate-binding protein 4 (Fragment) OS=Homo sapiens OX=9606 GN=PABPC4 PE=1 SV=1	H0YEQ8	PABPC4	Polyadenylate-binding protein 4 (Fragment)	IsMasterProtein	Polyadenylate-binding protein 4 (Fragment) OS=Homo sapiens OX=9606 GN=PABPC4 PE=1 SV=1	5	1	42			RNA binding					15.5702	15.4734	15.6349	15.9473	15.8577	15.9074	16.5394	16.2919	16.1486	0.344657	0.0079063	0.216844	FDR > 0.05	0.767163	3.06943e-05	0.0119626	FDR <= 0.05	1
Q5VUM1	2755	IsMasterProtein	Succinate dehydrogenase assembly factor 4, mitochondrial OS=Homo sapiens OX=9606 GN=SDHAF4 PE=1 SV=1	Q5VUM1	SDHAF4	Succinate dehydrogenase assembly factor 4, mitochondrial	IsMasterProtein	Succinate dehydrogenase assembly factor 4, mitochondrial OS=Homo sapiens OX=9606 GN=SDHAF4 PE=1 SV=1	2	2	8	cell organization and biogenesis;defense response;metabolic process;response to stimulus	mitochondrion;organelle lumen	catalytic activity	C6orf57; SDHAF4				15.4473	15.4599	15.5664	15.7919	15.6826	15.8443	16.5776	16.2189	16.1719	0.281752	0.0308293	0.322723	FDR > 0.05	0.831589	3.042e-05	0.0119626	FDR <= 0.05	1
P35414	3294	IsMasterProtein	Apelin receptor OS=Homo sapiens OX=9606 GN=APLNR PE=1 SV=1	P35414	APLNR	Apelin receptor	IsMasterProtein	Apelin receptor OS=Homo sapiens OX=9606 GN=APLNR PE=1 SV=1	4	4	23	development;regulation of biological process;response to stimulus	membrane	metal ion binding;receptor activity;signal transducer activity	APLNR	GPCRs, Class A Rhodopsin-like	Neuroactive ligand-receptor interaction	Peptide ligand-binding receptors; G alpha (i) signalling events	18.4234	18.1712	18.5634	18.9101	18.7805	18.8421	19.0815	19.1112	19.0991	0.458234	0.00118468	0.137641	FDR > 0.05	0.711241	4.56176e-05	0.0149398	FDR <= 0.05	1
P51858	3766	IsMasterProtein	Hepatoma-derived growth factor OS=Homo sapiens OX=9606 GN=HDGF PE=1 SV=1	P51858;P51858-2;P51858-3	HDGF	Hepatoma-derived growth factor	IsMasterProtein	Hepatoma-derived growth factor OS=Homo sapiens OX=9606 GN=HDGF PE=1 SV=1	11	11	163	cell proliferation;metabolic process;regulation of biological process;response to stimulus	cytoplasm;extracellular;nucleus	DNA binding;nucleotide binding;protein binding;RNA binding	HDGF			XBP1(S) activates chaperone genes	21.9835	21.8852	22.104	22.3759	22.1678	22.1459	22.8754	22.6159	22.6523	0.238994	0.043702	0.375232	FDR > 0.05	0.723643	4.95384e-05	0.0151422	FDR <= 0.05	1
P39687	732	IsMasterProtein	Acidic leucine-rich nuclear phosphoprotein 32 family member A OS=Homo sapiens OX=9606 GN=ANP32A PE=1 SV=1	H0YN26;P39687;O43423	ANP32A	Acidic leucine-rich nuclear phosphoprotein 32 family member A	IsMasterProtein	Acidic leucine-rich nuclear phosphoprotein 32 family member A OS=Homo sapiens OX=9606 GN=ANP32A PE=1 SV=1	9	6	96	cell organization and biogenesis;metabolic process;regulation of biological process;response to stimulus;transport	cytoplasm;endoplasmic reticulum;nucleus	protein binding;RNA binding	ANP32A			HuR (ELAVL1) binds and stabilizes mRNA	22.4422	22.2955	22.0993	22.4077	22.4613	22.4464	23.0027	22.8534	22.9326	0.159506	0.122175	0.504159	FDR > 0.05	0.650564	5.71499e-05	0.016377	FDR <= 0.05	1
Q9H920	3564	IsMasterProtein	RING finger protein 121 OS=Homo sapiens OX=9606 GN=RNF121 PE=1 SV=1	Q9H920	RNF121	RING finger protein 121	IsMasterProtein	RING finger protein 121 OS=Homo sapiens OX=9606 GN=RNF121 PE=1 SV=1	2	2	7	metabolic process;regulation of biological process;response to stimulus	membrane	catalytic activity;metal ion binding;protein binding	RNF121				16.2803	16.0954	15.9111	15.6861	15.5488	15.5227	15.4945	15.3599	15.4064	-0.509747	0.000644331	0.109895	FDR > 0.05	-0.675351	7.91876e-05	0.0209157	FDR <= 0.05	1
D6R9Y1	1091	IsMasterProtein	Polyadenylate-binding protein-interacting protein 2 OS=Homo sapiens OX=9606 GN=PAIP2 PE=1 SV=1	Q9BPZ3;D6R9Y1	PAIP2	Polyadenylate-binding protein-interacting protein 2	IsMasterProtein	Polyadenylate-binding protein-interacting protein 2 OS=Homo sapiens OX=9606 GN=PAIP2 PE=1 SV=1	2	2	16								18.3973	18.1576	18.3281	18.4491	18.7555	18.6035	18.9759	18.9567	18.8875	0.308346	0.0110106	0.243881	FDR > 0.05	0.645649	8.21117e-05	0.0209157	FDR <= 0.05	1
K4DIA7	396	IsMasterProtein	Tetraspanin (Fragment) OS=Homo sapiens OX=9606 GN=CD151 PE=1 SV=1	K4DIA7;P48509;E9PMR4;E9PRJ3;K4DIB7	CD151	Tetraspanin (Fragment)	IsMasterProtein	Tetraspanin (Fragment) OS=Homo sapiens OX=9606 GN=CD151 PE=1 SV=1	7	7	36								19.9185	20.0138	19.7876	19.2253	19.2343	19.1057	19.4121	19.415	19.3576	-0.718206	6.83663e-06	0.015673	FDR <= 0.05	-0.511713	0.000107255	0.0236578	FDR <= 0.05	1
Q13867	3918	IsMasterProtein	Bleomycin hydrolase OS=Homo sapiens OX=9606 GN=BLMH PE=1 SV=1	Q13867;K7ES02;J3KSD8;K7ESE8;J3KS79;K7ENH5	BLMH	Bleomycin hydrolase	IsMasterProtein	Bleomycin hydrolase OS=Homo sapiens OX=9606 GN=BLMH PE=1 SV=1	8	8	46	metabolic process;response to stimulus	cytoplasm;cytosol;nucleus	catalytic activity;protein binding	BLMH			Antigen processing: Ubiquitination & Proteasome degradation	20.7177	20.8304	20.9545	20.5466	20.5002	20.5315	20.3409	20.3772	20.2565	-0.308105	0.00347738	0.172765	FDR > 0.05	-0.509315	0.000104872	0.0236578	FDR <= 0.05	1
P01889	434	IsMasterProtein	HLA class I histocompatibility antigen, B alpha chain OS=Homo sapiens OX=9606 GN=HLA-B PE=1 SV=3	A0A1W2PPR8;P01889;Q5SS57;F6U0H7;A0A140T951;A0A140T9M0;Q53YP1;A0A140T9U0;A0A140T9W2;A0A140T9D4;A0A140TA21;A0A1W2PNZ7	HLA-B	HLA class I histocompatibility antigen, B alpha chain	IsMasterProtein	HLA class I histocompatibility antigen, B alpha chain OS=Homo sapiens OX=9606 GN=HLA-B PE=1 SV=3	8	1	70	regulation of biological process;response to stimulus;transport	cell surface;endoplasmic reticulum;Golgi;membrane	protein binding	HLA-B	Proteasome Degradation; Allograft Rejection; Type II interferon signaling (IFNG)	Viral carcinogenesis; Herpes simplex infection; HTLV-I infection; Type I diabetes mellitus; Endocytosis; Graft-versus-host disease; Autoimmune thyroid disease; Natural killer cell mediated cytotoxicity; Epstein-Barr virus infection; Viral myocarditis; Phagosome; Cell adhesion molecules (CAMs); Allograft rejection; Antigen processing and presentation	Interferon alpha/beta signaling; ER-Phagosome pathway; Neutrophil degranulation; Immunoregulatory interactions between a Lymphoid and a non-Lymphoid cell; Endosomal/Vacuolar pathway; Interferon gamma signaling; Antigen Presentation: Folding, assembly and peptide loading of class I MHC	19.3546	19.2546	19.4131	19.3779	19.5345	19.3786	19.8011	19.8226	19.902	0.0895767	0.281831	0.657757	FDR > 0.05	0.501144	0.000108356	0.0236578	FDR <= 0.05	1
Q9BW60	2161	IsMasterProtein	Elongation of very long chain fatty acids protein 1 OS=Homo sapiens OX=9606 GN=ELOVL1 PE=1 SV=1	Q9BW60	ELOVL1	Elongation of very long chain fatty acids protein 1	IsMasterProtein	Elongation of very long chain fatty acids protein 1 OS=Homo sapiens OX=9606 GN=ELOVL1 PE=1 SV=1	2	2	9	metabolic process	endoplasmic reticulum;membrane	catalytic activity;protein binding	ELOVL1		Fatty acid elongation	Synthesis of very long-chain fatty acyl-CoAs; Linoleic acid (LA) metabolism; alpha-linolenic acid (ALA) metabolism	17.7347	17.6064	17.5277	17.0634	17.2277	17.2701	17.1114	17.096	16.8891	-0.435822	0.00124564	0.137641	FDR > 0.05	-0.590766	0.00013978	0.0244214	FDR <= 0.05	1
A0A3B3ISY1	1758	IsMasterProtein	Tissue factor pathway inhibitor 2 (Fragment) OS=Homo sapiens OX=9606 GN=TFPI2 PE=1 SV=1	P48307-2;A0A3B3IRW1;A0A3B3ISY1;P48307	TFPI2	Tissue factor pathway inhibitor 2 (Fragment)	IsMasterProtein	Tissue factor pathway inhibitor 2 (Fragment) OS=Homo sapiens OX=9606 GN=TFPI2 PE=1 SV=1	2	2	8								16.5834	16.5598	16.1191	15.767	15.6774	15.9366	15.3424	15.5549	15.7247	-0.627096	0.00180718	0.157348	FDR > 0.05	-0.880102	0.000165118	0.0244214	FDR <= 0.05	1
E9PK54	2991	IsMasterProtein	Heat shock cognate 71 kDa protein (Fragment) OS=Homo sapiens OX=9606 GN=HSPA8 PE=1 SV=8	E9PK54	HSPA8	Heat shock cognate 71 kDa protein (Fragment)	IsMasterProtein	Heat shock cognate 71 kDa protein (Fragment) OS=Homo sapiens OX=9606 GN=HSPA8 PE=1 SV=8	14	1	360			nucleotide binding					15.9699	15.7222	15.9555	16.2546	16.1968	16.1684	16.4776	16.3346	16.4191	0.32409	0.00423404	0.188477	FDR > 0.05	0.527883	0.000151288	0.0244214	FDR <= 0.05	1
Q92539	4031	IsMasterProtein	Phosphatidate phosphatase LPIN2 OS=Homo sapiens OX=9606 GN=LPIN2 PE=1 SV=1	Q92539	LPIN2	Phosphatidate phosphatase LPIN2	IsMasterProtein	Phosphatidate phosphatase LPIN2 OS=Homo sapiens OX=9606 GN=LPIN2 PE=1 SV=1	2	1	12	metabolic process;regulation of biological process	cytoplasm;cytosol;endoplasmic reticulum;membrane;nucleus	catalytic activity	LPIN2	Adipogenesis	Metabolic pathways; Glycerolipid metabolism; Glycerophospholipid metabolism	Synthesis of PC; Depolymerisation of the Nuclear Lamina; Triglyceride biosynthesis; Synthesis of PE	14.3822	14.4818	14.8209	15.0828	15.0225	14.8591	15.2617	15.4655	15.278	0.426485	0.00652464	0.20549	FDR > 0.05	0.773408	0.000118099	0.0244214	FDR <= 0.05	1
H7C2N1	1248	IsMasterProtein	Prothymosin alpha (Fragment) OS=Homo sapiens OX=9606 GN=PTMA PE=1 SV=1	B8ZZQ6;P06454;P06454-2;H7C2N1;B8ZZA1;B8ZZW7	PTMA	Prothymosin alpha (Fragment)	IsMasterProtein	Prothymosin alpha (Fragment) OS=Homo sapiens OX=9606 GN=PTMA PE=1 SV=1	2	2	11		cytosol						16.2661	15.9277	16.1913	16.7159	16.487	16.5249	17.3026	16.9523	16.7703	0.447528	0.012148	0.250076	FDR > 0.05	0.880003	0.000154666	0.0244214	FDR <= 0.05	1
Q8WW12	199	IsMasterProtein	PEST proteolytic signal-containing nuclear protein OS=Homo sapiens OX=9606 GN=PCNP PE=1 SV=2	Q8WW12;Q8WW12-2	PCNP	PEST proteolytic signal-containing nuclear protein	IsMasterProtein	PEST proteolytic signal-containing nuclear protein OS=Homo sapiens OX=9606 GN=PCNP PE=1 SV=2	6	6	55	metabolic process	nucleus	protein binding	PCNP				20.7236	20.6325	20.9091	21.2931	21.0139	21.062	21.7101	21.4257	21.3678	0.367934	0.0131108	0.257996	FDR > 0.05	0.74613	0.000137128	0.0244214	FDR <= 0.05	1
Q9UMX5	4073	IsMasterProtein	Neudesin OS=Homo sapiens OX=9606 GN=NENF PE=1 SV=1	Q9UMX5	NENF	Neudesin	IsMasterProtein	Neudesin OS=Homo sapiens OX=9606 GN=NENF PE=1 SV=1	3	3	21	regulation of biological process	extracellular;membrane	metal ion binding;protein binding	NENF				17.5647	17.6409	17.7868	17.9448	17.8186	17.7999	18.6259	18.1529	18.4468	0.190327	0.147633	0.528275	FDR > 0.05	0.744432	0.000140938	0.0244214	FDR <= 0.05	1
Q9BY43	2632	IsMasterProtein	Charged multivesicular body protein 4a OS=Homo sapiens OX=9606 GN=CHMP4A PE=1 SV=3	Q9BY43-2;Q9BY43;H0YIN6	CHMP4A	Charged multivesicular body protein 4a	IsMasterProtein	Charged multivesicular body protein 4a OS=Homo sapiens OX=9606 GN=CHMP4A PE=1 SV=3	6	2	32	cell communication;cell organization and biogenesis;metabolic process;regulation of biological process;response to stimulus;transport	cytoplasm;cytosol;endosome;membrane;nucleus	protein binding	CHMP4A		Endocytosis	Budding and maturation of HIV virion; Macroautophagy; Endosomal Sorting Complex Required For Transport (ESCRT)	19.0408	18.7486	19.2918	19.6578	19.1622	19.3099	20.2734	20.0625	19.8477	0.34957	0.0731196	0.431623	FDR > 0.05	1.03415	0.000181524	0.0252209	FDR <= 0.05	1
G3V5N8	577	IsMasterProtein	Zinc finger FYVE domain-containing protein 1 OS=Homo sapiens OX=9606 GN=ZFYVE1 PE=1 SV=1	G3V5N8;Q9HBF4;Q9HBF4-3	ZFYVE1	Zinc finger FYVE domain-containing protein 1	IsMasterProtein	Zinc finger FYVE domain-containing protein 1 OS=Homo sapiens OX=9606 GN=ZFYVE1 PE=1 SV=1	2	2	12			catalytic activity;metal ion binding;nucleotide binding					15.4648	15.6251	15.4825	15.0594	15.1357	15.2054	14.7186	14.9599	15.0841	-0.390631	0.00384552	0.177662	FDR > 0.05	-0.603278	0.000200309	0.0262405	FDR <= 0.05	1
O43567	1832	IsMasterProtein	E3 ubiquitin-protein ligase RNF13 OS=Homo sapiens OX=9606 GN=RNF13 PE=1 SV=1	O43567;O43567-2;C9JYN7;C9J8T4	RNF13	E3 ubiquitin-protein ligase RNF13	IsMasterProtein	E3 ubiquitin-protein ligase RNF13 OS=Homo sapiens OX=9606 GN=RNF13 PE=1 SV=1	3	3	9	metabolic process	cytosol;endoplasmic reticulum;endosome;Golgi;membrane;nucleus;vacuole	catalytic activity;metal ion binding;protein binding	RNF13				15.9215	15.6385	15.8628	16.1562	15.7898	16.2912	16.777	16.5962	16.5035	0.271495	0.0808891	0.442787	FDR > 0.05	0.817964	0.000200123	0.0262405	FDR <= 0.05	1
P82909	3706	IsMasterProtein	28S ribosomal protein S36, mitochondrial OS=Homo sapiens OX=9606 GN=MRPS36 PE=1 SV=2	P82909	MRPS36	28S ribosomal protein S36, mitochondrial	IsMasterProtein	28S ribosomal protein S36, mitochondrial OS=Homo sapiens OX=9606 GN=MRPS36 PE=1 SV=2	2	2	16	cell organization and biogenesis;metabolic process	membrane;mitochondrion;ribosome	structural molecule activity	MRPS36			Mitochondrial translation initiation; Mitochondrial translation elongation; Mitochondrial translation termination	15.2354	15.0286	15.3714	16.5193	16.0889	15.8136	17.1236	16.1616	16.6169	0.928757	0.00383562	0.177662	FDR > 0.05	1.42221	0.000212817	0.026372	FDR <= 0.05	1
O75368	4014	IsMasterProtein	SH3 domain-binding glutamic acid-rich-like protein OS=Homo sapiens OX=9606 GN=SH3BGRL PE=1 SV=1	O75368	SH3BGRL	SH3 domain-binding glutamic acid-rich-like protein	IsMasterProtein	SH3 domain-binding glutamic acid-rich-like protein OS=Homo sapiens OX=9606 GN=SH3BGRL PE=1 SV=1	9	9	87	cellular homeostasis;regulation of biological process	cytoplasm;nucleus	catalytic activity;protein binding	SH3BGRL				21.0806	21.6464	21.2247	21.5524	21.5342	21.5474	22.304	22.1232	21.9884	0.227433	0.137757	0.518142	FDR > 0.05	0.821307	0.000209027	0.026372	FDR <= 0.05	1
Q13595	1608	IsMasterProtein	Transformer-2 protein homolog alpha OS=Homo sapiens OX=9606 GN=TRA2A PE=1 SV=1	Q13595-4;Q13595-3;Q13595	TRA2A	Transformer-2 protein homolog alpha	IsMasterProtein	Transformer-2 protein homolog alpha OS=Homo sapiens OX=9606 GN=TRA2A PE=1 SV=1	2	1	8	metabolic process	nucleus	RNA binding	TRA2A		Spliceosome		16.637	16.6752	16.5222	16.7533	16.8521	17.0568	17.2323	17.2106	17.052	0.275912	0.018499	0.281708	FDR > 0.05	0.553514	0.000253335	0.0273249	FDR <= 0.05	1
O60234	80	IsMasterProtein	Glia maturation factor gamma OS=Homo sapiens OX=9606 GN=GMFG PE=1 SV=1	O60234;M0QYJ8;M0R1D2;M0QYG8;M0R0C1	GMFG	Glia maturation factor gamma	IsMasterProtein	Glia maturation factor gamma OS=Homo sapiens OX=9606 GN=GMFG PE=1 SV=1	3	3	28	metabolic process;regulation of biological process;transport	extracellular;organelle lumen	enzyme regulator activity;protein binding	GMFG			Neutrophil degranulation	19.3202	19.2827	19.1965	19.3334	19.4075	19.5888	19.9809	19.8137	19.6892	0.176742	0.106256	0.477695	FDR > 0.05	0.561428	0.000264892	0.0273249	FDR <= 0.05	1
P53365	176	IsMasterProtein	Arfaptin-2 OS=Homo sapiens OX=9606 GN=ARFIP2 PE=1 SV=1	E9PPY7;P53365-3;P53365;A0A087X1E4;E9PRV8	ARFIP2	Arfaptin-2	IsMasterProtein	Arfaptin-2 OS=Homo sapiens OX=9606 GN=ARFIP2 PE=1 SV=1	2	2	8	cell organization and biogenesis;cellular component movement;regulation of biological process;response to stimulus	cytoplasm;cytosol;membrane	nucleotide binding;protein binding	ARFIP2			Retrograde transport at the Trans-Golgi-Network	14.6389	15.037	14.7473	14.4351	14.768	14.5804	13.9195	13.9148	14.2383	-0.213224	0.151427	0.531618	FDR > 0.05	-0.783549	0.000244225	0.0273249	FDR <= 0.05	1
Q8IWE4	654	IsMasterProtein	DCN1-like protein 3 OS=Homo sapiens OX=9606 GN=DCUN1D3 PE=1 SV=1	Q8IWE4	DCUN1D3	DCN1-like protein 3	IsMasterProtein	DCN1-like protein 3 OS=Homo sapiens OX=9606 GN=DCUN1D3 PE=1 SV=1	2	2	15	metabolic process;regulation of biological process;response to stimulus	membrane	protein binding	DCUN1D3			Neddylation	16.1704	16.4233	16.2557	16.0978	16.2532	16.2185	15.6459	15.7998	15.8385	-0.0933408	0.336012	0.704459	FDR > 0.05	-0.521758	0.000268183	0.0273249	FDR <= 0.05	1
P10606	1957	IsMasterProtein	Cytochrome c oxidase subunit 5B, mitochondrial OS=Homo sapiens OX=9606 GN=COX5B PE=1 SV=2	P10606	COX5B	Cytochrome c oxidase subunit 5B, mitochondrial	IsMasterProtein	Cytochrome c oxidase subunit 5B, mitochondrial OS=Homo sapiens OX=9606 GN=COX5B PE=1 SV=2	5	5	54	metabolic process;transport	membrane;mitochondrion	catalytic activity;metal ion binding;protein binding;transporter activity	COX5B	Electron Transport Chain	Oxidative phosphorylation; Metabolic pathways; Parkinson's disease; Cardiac muscle contraction; Non-alcoholic fatty liver disease (NAFLD); Alzheimer's disease; Huntington's disease	TP53 Regulates Metabolic Genes; Respiratory electron transport	20.4447	20.5294	20.5617	20.5553	20.5405	20.4929	21.1394	20.8459	21.1391	0.0176388	0.851845	0.959418	FDR > 0.05	0.529542	0.000237152	0.0273249	FDR <= 0.05	1
Q8TF42	3116	IsMasterProtein	Ubiquitin-associated and SH3 domain-containing protein B OS=Homo sapiens OX=9606 GN=UBASH3B PE=1 SV=2	Q8TF42	UBASH3B	Ubiquitin-associated and SH3 domain-containing protein B	IsMasterProtein	Ubiquitin-associated and SH3 domain-containing protein B OS=Homo sapiens OX=9606 GN=UBASH3B PE=1 SV=2	2	2	8	metabolic process;regulation of biological process;response to stimulus	cytoplasm;nucleus	catalytic activity;protein binding	UBASH3B				14.8049	14.9236	14.8042	14.6604	14.7388	14.3903	13.9832	14.394	13.9556	-0.247743	0.0946399	0.454371	FDR > 0.05	-0.73329	0.000332927	0.0313565	FDR <= 0.05	1
P06748-2	1360	IsMasterProtein	Isoform 2 of Nucleophosmin OS=Homo sapiens OX=9606 GN=NPM1	P06748-2	NPM1	Isoform 2 of Nucleophosmin	IsMasterProtein	Isoform 2 of Nucleophosmin OS=Homo sapiens OX=9606 GN=NPM1	12	1	247	cell growth;cell organization and biogenesis;cellular homeostasis;metabolic process;regulation of biological process;response to stimulus;transport	cytoplasm;cytosol;membrane;nucleus	DNA binding;enzyme regulator activity;protein binding;RNA binding	NPM1				18.7238	18.6188	18.599	18.732	18.8657	18.6613	19.0193	19.4285	19.3266	0.105801	0.364836	0.724981	FDR > 0.05	0.610975	0.000335107	0.0313565	FDR <= 0.05	1
Q6P9F7	2972	IsMasterProtein	Volume-regulated anion channel subunit LRRC8B OS=Homo sapiens OX=9606 GN=LRRC8B PE=1 SV=2	Q6P9F7	LRRC8B	Volume-regulated anion channel subunit LRRC8B	IsMasterProtein	Volume-regulated anion channel subunit LRRC8B OS=Homo sapiens OX=9606 GN=LRRC8B PE=1 SV=2	2	1	14	regulation of biological process;response to stimulus;transport	cytoplasm;endoplasmic reticulum;membrane	protein binding;transporter activity	LRRC8B			Miscellaneous transport and binding events	13.8948	14.1926	13.9232	13.7581	13.9789	13.7872	12.9669	13.409	13.396	-0.162156	0.264229	0.645588	FDR > 0.05	-0.746237	0.000350653	0.0320496	FDR <= 0.05	1
Q16881	1465	IsMasterProtein	Thioredoxin reductase 1, cytoplasmic OS=Homo sapiens OX=9606 GN=TXNRD1 PE=1 SV=3	Q16881-3;A0A087WSY9;Q16881-4;Q16881;A0A087WSW9;Q16881-2;Q16881-6;Q16881-5;E9PIR7;F8W809;A0A182DWI3;E2QRB9;Q16881-7;E9PKD3;A0A0B4J225;E9PLT3;E9PIZ5;E9PKI4;E9PQI3	TXNRD1	Thioredoxin reductase 1, cytoplasmic	IsMasterProtein	Thioredoxin reductase 1, cytoplasmic OS=Homo sapiens OX=9606 GN=TXNRD1 PE=1 SV=3	18	17	224	cell proliferation;cellular homeostasis;metabolic process;regulation of biological process;response to stimulus;transport	cytoplasm;cytosol;mitochondrion;nucleus	antioxidant activity;catalytic activity;nucleotide binding;protein binding	TXNRD1	Selenium Micronutrient Network; Selenium Metabolism and Selenoproteins; NRF2 pathway; Oxidative Stress	Selenocompound metabolism; Pyrimidine metabolism	Metabolism of ingested MeSeO2H into MeSeH; Uptake and function of diphtheria toxin; Interconversion of nucleotide di- and triphosphates; TP53 Regulates Metabolic Genes; PPARA activates gene expression; Detoxification of Reactive Oxygen Species; Metabolism of ingested H2SeO4 and H2SeO3 into H2Se	22.5452	22.938	22.6194	22.4755	22.4467	22.3636	22.1395	22.1931	22.0557	-0.272298	0.0284422	0.316523	FDR > 0.05	-0.571458	0.000366178	0.0322871	FDR <= 0.05	1
P20674	2385	IsMasterProtein	Cytochrome c oxidase subunit 5A, mitochondrial OS=Homo sapiens OX=9606 GN=COX5A PE=1 SV=2	P20674;H3BNX8;H3BRM5;H3BV69	COX5A	Cytochrome c oxidase subunit 5A, mitochondrial	IsMasterProtein	Cytochrome c oxidase subunit 5A, mitochondrial OS=Homo sapiens OX=9606 GN=COX5A PE=1 SV=2	4	4	32	metabolic process;transport	membrane;mitochondrion	catalytic activity;metal ion binding;protein binding;transporter activity	COX5A	Electron Transport Chain; Arachidonate Epoxygenase / Epoxide Hydrolase	Cardiac muscle contraction; Alzheimer's disease; Non-alcoholic fatty liver disease (NAFLD); Huntington's disease; Metabolic pathways; Oxidative phosphorylation; Parkinson's disease	TP53 Regulates Metabolic Genes; Respiratory electron transport	19.6039	19.402	19.6038	19.5204	19.3704	19.3781	20.1532	19.901	20.1866	-0.113592	0.286885	0.661574	FDR > 0.05	0.543703	0.000380174	0.0328887	FDR <= 0.05	1
Q969M3	1864	IsMasterProtein	Protein YIPF5 OS=Homo sapiens OX=9606 GN=YIPF5 PE=1 SV=1	Q969M3;Q969M3-3	YIPF5	Protein YIPF5	IsMasterProtein	Protein YIPF5 OS=Homo sapiens OX=9606 GN=YIPF5 PE=1 SV=1	2	2	12	regulation of biological process;transport	endoplasmic reticulum;Golgi;membrane	catalytic activity;protein binding	YIPF5				18.6337	18.8933	18.5874	18.3282	18.4631	18.171	18.1171	18.1458	18.1837	-0.38406	0.00461856	0.193252	FDR > 0.05	-0.555964	0.00040572	0.0341992	FDR <= 0.05	1
P18615	1126	IsMasterProtein	Negative elongation factor E OS=Homo sapiens OX=9606 GN=NELFE PE=1 SV=3	P18615-4;P18615;P18615-3	NELFE	Negative elongation factor E	IsMasterProtein	Negative elongation factor E OS=Homo sapiens OX=9606 GN=NELFE PE=1 SV=3	2	2	7	metabolic process;regulation of biological process	membrane;nucleus	protein binding;RNA binding	NELFE; RDBP	Initiation of transcription and translation elongation at the HIV-1 LTR		HIV elongation arrest and recovery; Formation of the HIV-1 Early Elongation Complex; Abortive elongation of HIV-1 transcript in the absence of Tat; TP53 Regulates Transcription of DNA Repair Genes; Tat-mediated HIV elongation arrest and recovery; Formation of RNA Pol II elongation complex ; Formation of HIV elongation complex in the absence of HIV Tat; RNA Polymerase II Pre-transcription Events; …	15.1056	14.8412	14.6977	15.0981	15.0136	15.0214	15.5106	15.3485	15.6896	0.162865	0.204652	0.592754	FDR > 0.05	0.634728	0.00043017	0.0345393	FDR <= 0.05	1
S4R3N1	1149	IsMasterProtein	10 kDa heat shock protein, mitochondrial OS=Homo sapiens OX=9606 GN=HSPE1-MOB4 PE=1 SV=1	S4R3N1;Q9Y3A3;Q9Y3A3-3;Q9Y3A3-2;B4DM50	HSPE1-MOB4	10 kDa heat shock protein, mitochondrial	IsMasterProtein	10 kDa heat shock protein, mitochondrial OS=Homo sapiens OX=9606 GN=HSPE1-MOB4 PE=1 SV=1	9	5	126	metabolic process	cytoplasm	nucleotide binding	HSPE1-MOB4				21.8181	21.9674	22.0043	21.9356	21.6836	21.7518	22.6168	22.3148	22.7053	-0.139624	0.258721	0.642418	FDR > 0.05	0.615669	0.00043692	0.0345393	FDR <= 0.05	1
P18859	1362	IsMasterProtein	ATP synthase-coupling factor 6, mitochondrial OS=Homo sapiens OX=9606 GN=ATP5PF PE=1 SV=1	A8MUH2;P18859-2;P18859	ATP5PF	ATP synthase-coupling factor 6, mitochondrial	IsMasterProtein	ATP synthase-coupling factor 6, mitochondrial OS=Homo sapiens OX=9606 GN=ATP5PF PE=1 SV=1	3	3	62	cell organization and biogenesis;metabolic process;transport	membrane;mitochondrion	catalytic activity;transporter activity	ATP5J	Electron Transport Chain; Oxidative phosphorylation	Parkinson's disease; Alzheimer's disease; Metabolic pathways; Oxidative phosphorylation; Huntington's disease	Cristae formation; Formation of ATP by chemiosmotic coupling	20.345	20.1746	20.1913	20.3559	20.2979	20.3375	21.4063	20.6986	21.0007	0.0934598	0.553178	0.841513	FDR > 0.05	0.798221	0.000467532	0.0355987	FDR <= 0.05	1
Q96EY8	3533	IsMasterProtein	Corrinoid adenosyltransferase OS=Homo sapiens OX=9606 GN=MMAB PE=1 SV=1	Q96EY8;S4R3P5;F5H4Z7	MMAB	Corrinoid adenosyltransferase	IsMasterProtein	Corrinoid adenosyltransferase OS=Homo sapiens OX=9606 GN=MMAB PE=1 SV=1	5	5	21	metabolic process	mitochondrion;organelle lumen	catalytic activity;nucleotide binding;protein binding	MMAB	Vitamin B12 Metabolism	Porphyrin and chlorophyll metabolism; Metabolic pathways	Cobalamin (Cbl, vitamin B12) transport and metabolism; Defective MMAB causes methylmalonic aciduria type cblB	18.3327	18.0826	18.1928	18.5303	18.4189	18.3167	18.8836	18.5787	18.7507	0.219267	0.0638701	0.420753	FDR > 0.05	0.534947	0.000555868	0.0380396	FDR <= 0.05	1
C9JVP0	3462	IsMasterProtein	Forkhead box J3, isoform CRA_b (Fragment) OS=Homo sapiens OX=9606 GN=FOXJ3 PE=1 SV=1	Q9UPW0-2;Q9UPW0;C9JVP0	FOXJ3	Forkhead box J3, isoform CRA_b (Fragment)	IsMasterProtein	Forkhead box J3, isoform CRA_b (Fragment) OS=Homo sapiens OX=9606 GN=FOXJ3 PE=1 SV=1	2	1	8	cell differentiation;metabolic process;regulation of biological process	nucleus	DNA binding	FOXJ3				14.6814	14.2688	14.4679	15.0124	15.0977	15.1612	15.0169	15.4218	15.0246	0.617722	0.00121702	0.137641	FDR > 0.05	0.681716	0.000618407	0.0386597	FDR <= 0.05	1
P48454	3954	IsMasterProtein	Serine/threonine-protein phosphatase 2B catalytic subunit gamma isoform OS=Homo sapiens OX=9606 GN=PPP3CC PE=1 SV=3	P48454-3;P48454-2;P48454	PPP3CC	Serine/threonine-protein phosphatase 2B catalytic subunit gamma isoform	IsMasterProtein	Serine/threonine-protein phosphatase 2B catalytic subunit gamma isoform OS=Homo sapiens OX=9606 GN=PPP3CC PE=1 SV=3	3	1	15	metabolic process;regulation of biological process	cytosol;mitochondrion	catalytic activity;metal ion binding;protein binding	PPP3CC	Energy Metabolism; Alzheimers Disease; Amyotrophic lateral sclerosis (ALS); Initiation of transcription and translation elongation at the HIV-1 LTR; G Protein Signaling Pathways; MAPK Signaling Pathway		Signaling by GPCR; DARPP-32 events; Activation of BAD and translocation to mitochondria	10.4824	10.7577	10.7515	11.1323	11.7166	11.2829	11.2548	11.5394	11.6041	0.713426	0.00139062	0.138608	FDR > 0.05	0.802251	0.000623951	0.0386597	FDR <= 0.05	1
Q13201	1357	IsMasterProtein	Multimerin-1 OS=Homo sapiens OX=9606 GN=MMRN1 PE=1 SV=3	Q13201;E7EPG1;Q13201-2	MMRN1	Multimerin-1	IsMasterProtein	Multimerin-1 OS=Homo sapiens OX=9606 GN=MMRN1 PE=1 SV=3	22	22	170	cell organization and biogenesis;coagulation;transport	cytoskeleton;extracellular;organelle lumen	metal ion binding;protein binding	MMRN1			Platelet degranulation	21.3833	21.8716	21.2272	20.9168	21.0532	21.0111	20.8419	20.7553	20.5844	-0.500402	0.00878048	0.226171	FDR > 0.05	-0.766851	0.000611501	0.0386597	FDR <= 0.05	1
P0DP25	3464	IsMasterProtein	Calmodulin-3 OS=Homo sapiens OX=9606 GN=CALM3 PE=1 SV=1	P0DP25;E7EMB3;M0QZ52;Q96HY3;G3V479;F8WBR5;G3V361;A0A590UJI2;P27482	CALM3	Calmodulin-3	IsMasterProtein	Calmodulin-3 OS=Homo sapiens OX=9606 GN=CALM3 PE=1 SV=1	7	7	143	metabolic process;regulation of biological process;response to stimulus;transport	cytoplasm;cytoskeleton;cytosol;extracellular;membrane	catalytic activity;enzyme regulator activity;metal ion binding;protein binding;transporter activity	CALM3; CALM2; CALM1	Physiological and Pathological Hypertrophy of the Heart; MicroRNAs in cardiomyocyte hypertrophy; Alzheimers Disease; Endothelin Pathways; T-Cell Receptor and Co-stimulatory Signaling; Common Pathways Underlying Drug Addiction; Cardiac Hypertrophic Response; Myometrial Relaxation and Contraction Pathways; Melatonin metabolism and effects; G Protein Signaling Pathways; T-Cell antigen Receptor (TCR)…	Phototransduction; cGMP-PKG signaling pathway; Rap1 signaling pathway; Long-term potentiation; Adrenergic signaling in cardiomyocytes; Melanogenesis; Gastric acid secretion; Alcoholism; Estrogen signaling pathway; Dopaminergic synapse; Amphetamine addiction; Neurotrophin signaling pathway; Circadian entrainment; Phosphatidylinositol signaling system; Pertussis; Oocyte meiosis; Inflammatory mediat…	Smooth Muscle Contraction; Uptake and function of anthrax toxins; Stimuli-sensing channels; Translocation of GLUT4 to the plasma membrane; Synthesis of IP3 and IP4 in the cytosol; Reduction of cytosolic Ca++ levels; CREB phosphorylation through the activation of CaMKII; Ion homeostasis; Ca2+ pathway; Phase 0 - rapid depolarisation; Calcineurin activates NFAT; Platelet degranulation ; eNOS activat…	22.4913	22.4549	22.4459	22.7411	22.7884	22.6857	23.5251	23.0506	22.9083	0.274351	0.0769248	0.435866	FDR > 0.05	0.697298	0.000616572	0.0386597	FDR <= 0.05	1
Q9Y3E1	735	IsMasterProtein	Hepatoma-derived growth factor-related protein 3 OS=Homo sapiens OX=9606 GN=HDGFL3 PE=1 SV=1	Q9Y3E1;H3BPM9	HDGFL3	Hepatoma-derived growth factor-related protein 3	IsMasterProtein	Hepatoma-derived growth factor-related protein 3 OS=Homo sapiens OX=9606 GN=HDGFL3 PE=1 SV=1	4	4	24	cell organization and biogenesis;cell proliferation;regulation of biological process	cytoplasm;cytosol;extracellular;nucleus	protein binding	HDGFRP3; HDGFL3				19.7284	19.3835	19.4153	19.6866	19.7393	19.8667	20.4444	20.1257	19.9762	0.255136	0.090504	0.450725	FDR > 0.05	0.673063	0.000682573	0.041728	FDR <= 0.05	1
P62328	1179	IsMasterProtein	Thymosin beta-4 OS=Homo sapiens OX=9606 GN=TMSB4X PE=1 SV=2	P62328	TMSB4X	Thymosin beta-4	IsMasterProtein	Thymosin beta-4 OS=Homo sapiens OX=9606 GN=TMSB4X PE=1 SV=2	5	2	103	cell differentiation;cell organization and biogenesis;metabolic process;regulation of biological process;response to stimulus;transport	cytoplasm;cytoskeleton;cytosol;extracellular;membrane;nucleus;organelle lumen	catalytic activity;metal ion binding;nucleotide binding;protein binding;RNA binding;structural molecule activity	TMSB4X	TarBasePathway; Regulation of Actin Cytoskeleton	Regulation of actin cytoskeleton	Platelet degranulation	21.7962	22.4517	21.9764	22.836	23.0646	22.7824	23.6893	23.1484	22.7835	0.819569	0.00577684	0.20549	FDR > 0.05	1.13232	0.000743576	0.0434775	FDR <= 0.05	1
A0A4W8VX11	337	IsMasterProtein	Pericentriolar material 1 protein OS=Homo sapiens OX=9606 GN=PCM1 PE=4 SV=1	Q15154-4;Q15154-2;A0A4W8VX11;Q15154;A0A5H1ZRS1;Q15154-5;Q15154-3;E5RGQ4;E7EV93;E9PGW9	PCM1	Pericentriolar material 1 protein	IsMasterProtein	Pericentriolar material 1 protein OS=Homo sapiens OX=9606 GN=PCM1 PE=4 SV=1	5	5	16								17.5981	17.7238	17.786	18.0291	17.9084	18.1403	18.4213	18.181	18.0803	0.32331	0.0133909	0.258015	FDR > 0.05	0.52488	0.000721444	0.0434775	FDR <= 0.05	1
P49790	3839	IsMasterProtein	Nuclear pore complex protein Nup153 OS=Homo sapiens OX=9606 GN=NUP153 PE=1 SV=2	P49790;P49790-3;P49790-2	NUP153	Nuclear pore complex protein Nup153	IsMasterProtein	Nuclear pore complex protein Nup153 OS=Homo sapiens OX=9606 GN=NUP153 PE=1 SV=2	11	11	50	cell organization and biogenesis;metabolic process;regulation of biological process;transport	cytosol;membrane;nucleus	DNA binding;metal ion binding;protein binding;structural molecule activity;transporter activity	NUP153	TGF-beta Signaling Pathway	RNA transport	Rev-mediated nuclear export of HIV RNA; ISG15 antiviral mechanism; NEP/NS2 Interacts with the Cellular Export Machinery; tRNA processing in the nucleus; Transcriptional regulation by small RNAs; Nuclear Pore Complex (NPC) Disassembly; Regulation of Glucokinase by Glucokinase Regulatory Protein; Vpr-mediated nuclear import of PICs; Regulation of HSF1-mediated heat shock response; snRNP Assembly; S…	19.5327	19.4554	19.4813	19.7603	19.6609	19.6815	20.1975	20.01	19.7784	0.211133	0.0692525	0.426609	FDR > 0.05	0.505527	0.000749122	0.0434775	FDR <= 0.05	1
P04259	1798	IsMasterProtein	Keratin, type II cytoskeletal 6B OS=Homo sapiens OX=9606 GN=KRT6B PE=1 SV=5	P04259	KRT6B	Keratin, type II cytoskeletal 6B	IsMasterProtein	Keratin, type II cytoskeletal 6B OS=Homo sapiens OX=9606 GN=KRT6B PE=1 SV=5	25	1	291	cell death;cell organization and biogenesis;metabolic process	cytosol	catalytic activity;motor activity;protein binding;structural molecule activity	KRT6B			Formation of the cornified envelope	14.559	14.6803	15.3037	15.4536	15.2928	14.9628	15.8951	15.8318	15.6639	0.388717	0.0745237	0.434169	FDR > 0.05	0.949279	0.000761559	0.0436469	FDR <= 0.05	1
P00749	2125	IsMasterProtein	Urokinase-type plasminogen activator OS=Homo sapiens OX=9606 GN=PLAU PE=1 SV=2	E7ET40;P00749-2;P00749	PLAU	Urokinase-type plasminogen activator	IsMasterProtein	Urokinase-type plasminogen activator OS=Homo sapiens OX=9606 GN=PLAU PE=1 SV=2	2	2	8	cellular component movement;coagulation;metabolic process;regulation of biological process;response to stimulus;transport	cell surface;extracellular;membrane	catalytic activity;protein binding	PLAU	Osteopontin Signaling; Blood Clotting Cascade; Lung fibrosis; VEGFA-VEGFR2 Signaling Pathway; Wnt Signaling Pathway and Pluripotency; Wnt Signaling Pathway; Endochondral Ossification; Complement and Coagulation Cascades; Senescence and Autophagy in Cancer; DNA Damage Response (only ATM dependent)	Transcriptional misregulation in cancer; NF-kappa B signaling pathway; Complement and coagulation cascades; MicroRNAs in cancer; Proteoglycans in cancer	Dissolution of Fibrin Clot; Neutrophil degranulation	15.3444	15.5445	15.7506	15.947	15.626	15.7641	16.083	16.077	16.2232	0.232506	0.0821203	0.444529	FDR > 0.05	0.581213	0.000798309	0.0451882	FDR <= 0.05	1
O43920	3341	IsMasterProtein	NADH dehydrogenase [ubiquinone] iron-sulfur protein 5 OS=Homo sapiens OX=9606 GN=NDUFS5 PE=1 SV=3	O43920	NDUFS5	NADH dehydrogenase [ubiquinone] iron-sulfur protein 5	IsMasterProtein	NADH dehydrogenase [ubiquinone] iron-sulfur protein 5 OS=Homo sapiens OX=9606 GN=NDUFS5 PE=1 SV=3	2	2	11	cell organization and biogenesis;metabolic process;transport	membrane;mitochondrion	catalytic activity	NDUFS5	Electron Transport Chain; Oxidative phosphorylation	Metabolic pathways; Alzheimer's disease; Oxidative phosphorylation; Huntington's disease; Non-alcoholic fatty liver disease (NAFLD); Parkinson's disease	Complex I biogenesis	16.1362	16.4195	16.1598	15.5427	15.5442	15.6203	15.5344	15.7016	15.8903	-0.669421	0.000153221	0.0742564	FDR > 0.05	-0.529732	0.000839731	0.0458353	FDR <= 0.05	1
Q9ULR0	2586	IsMasterProtein	Pre-mRNA-splicing factor ISY1 homolog OS=Homo sapiens OX=9606 GN=ISY1 PE=1 SV=3	Q9ULR0;Q9ULR0-1;Q9ULR0-2;A8MVI5;H0YA89	ISY1	Pre-mRNA-splicing factor ISY1 homolog	IsMasterProtein	Pre-mRNA-splicing factor ISY1 homolog OS=Homo sapiens OX=9606 GN=ISY1 PE=1 SV=3	3	3	11	cell organization and biogenesis;metabolic process;response to stimulus	nucleus;spliceosomal complex	catalytic activity;protein binding;RNA binding	ISY1; ISY1-RAB43		Spliceosome	Dual incision in TC-NER; Formation of TC-NER Pre-Incision Complex; mRNA Splicing - Major Pathway; Gap-filling DNA repair synthesis and ligation in TC-NER	16.9873	16.7434	16.8464	17.2573	17.0152	17.2076	17.6319	17.3011	17.312	0.301002	0.0270217	0.310513	FDR > 0.05	0.555998	0.000832321	0.0458353	FDR <= 0.05	1
P05771	2134	IsMasterProtein	Protein kinase C beta type OS=Homo sapiens OX=9606 GN=PRKCB PE=1 SV=4	P05771-2;P05771	PRKCB	Protein kinase C beta type	IsMasterProtein	Protein kinase C beta type OS=Homo sapiens OX=9606 GN=PRKCB PE=1 SV=4	2	1	7	cell death;cell organization and biogenesis;cellular homeostasis;metabolic process;regulation of biological process;response to stimulus;transport	cytoplasm;cytosol;membrane;nucleus	catalytic activity;metal ion binding;nucleotide binding;protein binding	PRKCB	Physiological and Pathological Hypertrophy of the Heart; MicroRNAs in cardiomyocyte hypertrophy; miRs in Muscle Cell Differentiation; Signaling Pathways in Glioblastoma; B Cell Receptor Signaling Pathway; AGE/RAGE pathway; Corticotropin-releasing hormone signaling pathway; Oncostatin M Signaling Pathway; Common Pathways Underlying Drug Addiction; Myometrial Relaxation and Contraction Pathways; Ki…	HIF-1 signaling pathway; Long-term potentiation; mTOR signaling pathway; Influenza A; Tight junction; Morphine addiction; Wnt signaling pathway; Ras signaling pathway; Non-small cell lung cancer; AGE-RAGE signaling pathway in diabetic complications; Sphingolipid signaling pathway; B cell receptor signaling pathway; Glioma; Long-term depression; Calcium signaling pathway; Glutamatergic synapse; Er…	G alpha (z) signalling events; Disinhibition of SNARE formation; Trafficking of GluR2-containing AMPA receptors; Activation of NF-kappaB in B cells; Depolymerisation of the Nuclear Lamina; RUNX1 regulates transcription of genes involved in differentiation of myeloid cells; VEGFR2 mediated cell proliferation; WNT5A-dependent internalization of FZD4	17.1382	16.8678	17.0123	17.1374	17.1577	17.284	17.725	17.9072	17.3569	0.186881	0.200725	0.588565	FDR > 0.05	0.656915	0.000832792	0.0458353	FDR <= 0.05	1
Q99538	1749	IsMasterProtein	Legumain OS=Homo sapiens OX=9606 GN=LGMN PE=1 SV=1	Q99538-2;Q99538;Q99538-3;G3V4E4;G3V2T4	LGMN	Legumain	IsMasterProtein	Legumain OS=Homo sapiens OX=9606 GN=LGMN PE=1 SV=1	3	3	25	metabolic process;regulation of biological process;response to stimulus	endosome;organelle lumen;vacuole	catalytic activity	LGMN		Lysosome; Antigen processing and presentation	Vitamin D (calciferol) metabolism; MHC class II antigen presentation; Trafficking and processing of endosomal TLR	19.5498	19.2263	19.5966	19.9711	19.8621	19.9983	20.4571	20.0243	19.9632	0.486249	0.00761919	0.213012	FDR > 0.05	0.690622	0.000865154	0.0461248	FDR <= 0.05	1
P07711	2090	IsMasterProtein	Procathepsin L OS=Homo sapiens OX=9606 GN=CTSL PE=1 SV=2	P07711;P07711-3;Q5T8F0	CTSL	Procathepsin L	IsMasterProtein	Procathepsin L OS=Homo sapiens OX=9606 GN=CTSL PE=1 SV=2	4	4	14	cell death;cell organization and biogenesis;metabolic process;regulation of biological process;response to stimulus	extracellular;nucleus;organelle lumen;vacuole	catalytic activity;protein binding	CTSL; CTSL1	Primary Focal Segmental Glomerulosclerosis FSGS	Phagosome; Rheumatoid arthritis; Apoptosis; Antigen processing and presentation; Proteoglycans in cancer; Lysosome	Collagen degradation; RUNX1 regulates transcription of genes involved in differentiation of keratinocytes; Assembly of collagen fibrils and other multimeric structures; Endosomal/Vacuolar pathway; MHC class II antigen presentation; Trafficking and processing of endosomal TLR	17.9839	17.8586	18.2195	18.5794	18.5928	18.5281	19.2559	18.5702	18.6681	0.546087	0.00960119	0.236675	FDR > 0.05	0.81074	0.000856919	0.0461248	FDR <= 0.05	1
P78357	374	IsMasterProtein	Contactin-associated protein 1 OS=Homo sapiens OX=9606 GN=CNTNAP1 PE=1 SV=1	P78357;K7EMM9	CNTNAP1	Contactin-associated protein 1	IsMasterProtein	Contactin-associated protein 1 OS=Homo sapiens OX=9606 GN=CNTNAP1 PE=1 SV=1	7	7	27	cell organization and biogenesis;regulation of biological process;response to stimulus	membrane	protein binding;receptor activity	CNTNAP1		Cell adhesion molecules (CAMs)	Neurofascin interactions	18.779	19.1912	18.7856	18.3256	18.4104	18.4306	18.2998	18.4839	18.3072	-0.529719	0.00129086	0.137641	FDR > 0.05	-0.554972	0.000942898	0.0475076	FDR <= 0.05	1
Q9HBW9	124	IsMasterProtein	Adhesion G protein-coupled receptor L4 OS=Homo sapiens OX=9606 GN=ADGRL4 PE=1 SV=3	A0A590UJN9;Q9HBW9;A0A590UJX8;A0A1W2PP07;A0A590UJU5;B1AR72	ADGRL4	Adhesion G protein-coupled receptor L4	IsMasterProtein	Adhesion G protein-coupled receptor L4 OS=Homo sapiens OX=9606 GN=ADGRL4 PE=1 SV=3	6	6	24	regulation of biological process;response to stimulus	cell surface;membrane	metal ion binding;protein binding;receptor activity;signal transducer activity	ELTD1; ADGRL4	GPCRs, Class B Secretin-like			19.4536	19.1863	18.8492	18.4938	18.629	18.6232	18.5078	18.4419	18.6269	-0.581045	0.00204006	0.159372	FDR > 0.05	-0.637542	0.00110884	0.0488275	FDR <= 0.05	1
M0QY97	1013	IsMasterProtein	Zinc finger CCCH domain-containing protein 4 (Fragment) OS=Homo sapiens OX=9606 GN=ZC3H4 PE=1 SV=1	M0QY97;Q9UPT8	ZC3H4	Zinc finger CCCH domain-containing protein 4 (Fragment)	IsMasterProtein	Zinc finger CCCH domain-containing protein 4 (Fragment) OS=Homo sapiens OX=9606 GN=ZC3H4 PE=1 SV=1	7	7	34			metal ion binding					18.1901	17.9524	17.9556	18.4631	18.3627	18.3913	18.9157	18.481	18.4677	0.372977	0.0156538	0.266814	FDR > 0.05	0.588792	0.0010856	0.0488275	FDR <= 0.05	1
D6RAA5	1906	IsMasterProtein	Transforming acidic coiled-coil-containing protein 2 OS=Homo sapiens OX=9606 GN=TACC2 PE=1 SV=1	O95359;O95359-6;O95359-3;E9PBC6;E7EMZ9;O95359-5;Q4VXL4;O95359-2;O95359-1;D6RAA5;Q4VXL8;H0Y911;A0A0U1RRM9;H0Y9C3;E9PGB3	TACC2	Transforming acidic coiled-coil-containing protein 2	IsMasterProtein	Transforming acidic coiled-coil-containing protein 2 OS=Homo sapiens OX=9606 GN=TACC2 PE=1 SV=1	6	5	13	cell organization and biogenesis;cell proliferation;cellular component movement;metabolic process	cytoplasm;cytoskeleton;cytosol;membrane	catalytic activity;DNA binding;motor activity;nucleotide binding;protein binding	TACC2				17.6929	17.7007	17.6008	17.8104	18.0812	18.0795	18.4111	18.2676	17.9897	0.325546	0.0222322	0.299335	FDR > 0.05	0.557955	0.00102965	0.0488275	FDR <= 0.05	1
Q9UPQ9	1154	IsMasterProtein	Trinucleotide repeat-containing gene 6B protein OS=Homo sapiens OX=9606 GN=TNRC6B PE=1 SV=4	Q9UPQ9-1;Q9UPQ9	TNRC6B	Trinucleotide repeat-containing gene 6B protein	IsMasterProtein	Trinucleotide repeat-containing gene 6B protein OS=Homo sapiens OX=9606 GN=TNRC6B PE=1 SV=4	2	2	5	regulation of biological process;response to stimulus	cytoplasm;cytosol	protein binding;RNA binding	TNRC6B			Post-transcriptional silencing by small RNAs; RUNX1 regulates genes involved in megakaryocyte differentiation and platelet function; Ca2+ pathway; Competing endogenous RNAs (ceRNAs) regulate PTEN translation; Regulation of RUNX1 Expression and Activity; MAPK6/MAPK4 signaling; TP53 Regulates Metabolic Genes; Oncogene Induced Senescence; Pre-NOTCH Transcription and Translation; Oxidative Stress Ind…	14.501	14.6385	14.3127	14.6664	14.9742	14.5919	15.2063	15.0374	14.9584	0.260122	0.0663299	0.42531	FDR > 0.05	0.583312	0.00107575	0.0488275	FDR <= 0.05	1
P67936-2	1258	IsMasterProtein	Isoform 2 of Tropomyosin alpha-4 chain OS=Homo sapiens OX=9606 GN=TPM4	P67936-2;A0A2R8YHD2;A0A2R8YEU4;K7ELP0	TPM4	Isoform 2 of Tropomyosin alpha-4 chain	IsMasterProtein	Isoform 2 of Tropomyosin alpha-4 chain OS=Homo sapiens OX=9606 GN=TPM4	21	3	384	cell differentiation;cell organization and biogenesis;cellular component movement	cytoskeleton;cytosol;membrane	metal ion binding;protein binding;structural molecule activity	TPM4	Striated Muscle Contraction			24.0326	24.2715	24.2536	24.3629	24.4682	24.379	25.3489	24.7562	24.6932	0.217433	0.204253	0.591984	FDR > 0.05	0.746868	0.00103387	0.0488275	FDR <= 0.05	1
Q9H1E3	122	IsMasterProtein	Nuclear ubiquitous casein and cyclin-dependent kinase substrate 1 OS=Homo sapiens OX=9606 GN=NUCKS1 PE=1 SV=1	Q9H1E3;Q9H1E3-2	NUCKS1	Nuclear ubiquitous casein and cyclin-dependent kinase substrate 1	IsMasterProtein	Nuclear ubiquitous casein and cyclin-dependent kinase substrate 1 OS=Homo sapiens OX=9606 GN=NUCKS1 PE=1 SV=1	4	4	57	cell organization and biogenesis;cellular homeostasis;metabolic process;regulation of biological process;response to stimulus	chromosome;cytoplasm;nucleus	DNA binding;protein binding;RNA binding	NUCKS1				20.5266	20.2652	20.2466	20.5564	20.4326	20.5605	21.374	20.9227	20.7912	0.170366	0.271887	0.650127	FDR > 0.05	0.683167	0.00104314	0.0488275	FDR <= 0.05	1
P61956	4115	IsMasterProtein	Small ubiquitin-related modifier 2 OS=Homo sapiens OX=9606 GN=SUMO2 PE=1 SV=3	P61956-2;P61956	SUMO2	Small ubiquitin-related modifier 2	IsMasterProtein	Small ubiquitin-related modifier 2 OS=Homo sapiens OX=9606 GN=SUMO2 PE=1 SV=3	2	1	51	metabolic process;regulation of biological process;response to stimulus	nucleus	catalytic activity;protein binding;RNA binding	SUMO2		RNA transport	SUMOylation of chromatin organization proteins; Formation of Incision Complex in GG-NER; SUMOylation of transcription factors; Processing of DNA double-strand break ends; SUMOylation of DNA replication proteins; SUMO is conjugated to E1 (UBA2:SAE1); SUMOylation of DNA damage response and repair proteins; SUMO is proteolytically processed; SUMO is transferred from E1 to E2 (UBE2I, UBC9); SUMOylati…	21.5455	22.0215	21.7253	21.8775	21.9961	21.8898	22.7443	22.3197	22.2772	0.156997	0.317253	0.690096	FDR > 0.05	0.682949	0.00118208	0.0488275	FDR <= 0.05	1
O43852	4171	IsMasterProtein	Calumenin OS=Homo sapiens OX=9606 GN=CALU PE=1 SV=2	O43852;O43852-3;O43852-6;O43852-5;O43852-10;O43852-9;O43852-14;O43852-13;O43852-11	CALU	Calumenin	IsMasterProtein	Calumenin OS=Homo sapiens OX=9606 GN=CALU PE=1 SV=2	13	3	248	metabolic process	endoplasmic reticulum;extracellular;Golgi;membrane;organelle lumen	metal ion binding;protein binding	CALU	NOTCH1 regulation of human endothelial cell calcification		Platelet degranulation ; Post-translational protein phosphorylation; Regulation of Insulin-like Growth Factor (IGF) transport and uptake by Insulin-like Growth Factor Binding Proteins (IGFBPs)	22.9926	22.782	22.7492	22.9464	23.0638	23.0291	24.0627	23.4042	23.3761	0.171821	0.332579	0.703048	FDR > 0.05	0.773045	0.00118002	0.0488275	FDR <= 0.05	1
O43852-4	1150	IsMasterProtein	Isoform 4 of Calumenin OS=Homo sapiens OX=9606 GN=CALU	O43852-2;O43852-4;O43852-8;O43852-7	CALU	Isoform 4 of Calumenin	IsMasterProtein	Isoform 4 of Calumenin OS=Homo sapiens OX=9606 GN=CALU	11	1	246	metabolic process	endoplasmic reticulum;extracellular;Golgi;membrane;organelle lumen	metal ion binding;protein binding	CALU	NOTCH1 regulation of human endothelial cell calcification			19.8214	19.8353	19.6195	19.66	19.7582	19.6913	20.8565	20.3208	20.2142	-0.0555287	0.722734	0.911455	FDR > 0.05	0.705145	0.00110323	0.0488275	FDR <= 0.05	1
P20810-6	583	IsMasterProtein	Isoform 6 of Calpastatin OS=Homo sapiens OX=9606 GN=CAST	P20810-6;P20810-7;P20810-5;P20810-10;A0A6Q8PH20;A0A0C4DGB5;P20810-9;P20810;P20810-2;E7ES10;A0A6Q8PGN6;A0A6Q8PG72;E9PCH5;B7Z574;P20810-8;E9PDE4;E7EVY3;P20810-4;A0A6Q8PGG5;A0A6Q8PFE5;A0A6Q8PFF6;F8W7E0;P20810-3;H0Y944;H0Y7F0;H0Y9H6;E9PSG1;H0YA91;E7EN75;D6RGF7;E7EQ12;E7EQA0;H0YD33;A0A6Q8PFL0;D6RBZ8;A0A0C4DGD1;A0A6Q8PFR3;E7EQK6;D6RC54;D6RAA8	CAST	Isoform 6 of Calpastatin	IsMasterProtein	Isoform 6 of Calpastatin OS=Homo sapiens OX=9606 GN=CAST	31	25	303	regulation of biological process	cytosol;endoplasmic reticulum;membrane	enzyme regulator activity;protein binding;RNA binding	CAST				22.6503	22.8816	22.7699	23.1088	23.2708	23.0298	23.6818	23.3508	23.1372	0.369212	0.023108	0.302249	FDR > 0.05	0.62268	0.00121554	0.0497612	FDR <= 0.05	1
	2240	IsMasterProtein	26S proteasome non-ATPase regulatory subunit 13 OS=Homo sapiens OX=9606 GN=PSMD13 PE=1 SV=1	E9PQG3	PSMD13	26S proteasome non-ATPase regulatory subunit 13	IsMasterProtein	26S proteasome non-ATPase regulatory subunit 13 OS=Homo sapiens OX=9606 GN=PSMD13 PE=1 SV=1	2	1	8								14.5803	14.1595	14.093	14.9853	14.6727	14.8717	14.9982	14.8926	14.8007	0.565605	0.00232103	0.159372	FDR > 0.05	0.619539	0.00128516	0.0521457	FDR > 0.05	1
Q9NPY3	2199	IsMasterProtein	Complement component C1q receptor OS=Homo sapiens OX=9606 GN=CD93 PE=1 SV=3	Q9NPY3	CD93	Complement component C1q receptor	IsMasterProtein	Complement component C1q receptor OS=Homo sapiens OX=9606 GN=CD93 PE=1 SV=3	6	6	25	transport	cell surface;membrane	metal ion binding;protein binding;receptor activity	CD93			Neutrophil degranulation	18.4906	18.6496	18.2622	18.312	18.3059	18.6158	19.4595	18.8758	19.2678	-0.056208	0.736251	0.917523	FDR > 0.05	0.733566	0.00130452	0.0524669	FDR > 0.05	1
Q13443	1616	IsMasterProtein	Disintegrin and metalloproteinase domain-containing protein 9 OS=Homo sapiens OX=9606 GN=ADAM9 PE=1 SV=1	Q13443	ADAM9	Disintegrin and metalloproteinase domain-containing protein 9	IsMasterProtein	Disintegrin and metalloproteinase domain-containing protein 9 OS=Homo sapiens OX=9606 GN=ADAM9 PE=1 SV=1	3	3	20	cell differentiation;cellular component movement;metabolic process;regulation of biological process;response to stimulus	cell surface;extracellular;membrane	catalytic activity;metal ion binding;protein binding	ADAM9	Copper homeostasis		Collagen degradation	17.7778	18.102	18.0899	17.99	17.8796	17.7371	17.5681	17.3547	17.5327	-0.121023	0.309228	0.684932	FDR > 0.05	-0.50472	0.00139282	0.054582	FDR > 0.05	1
E9PJQ5	3033	IsMasterProtein	Ras-related protein Rab-30 (Fragment) OS=Homo sapiens OX=9606 GN=RAB30 PE=1 SV=1	E9PJQ5;E9PRF7;Q15771;E9PNB9;E9PMJ1;E9PS06;Q15771-2	RAB30	Ras-related protein Rab-30 (Fragment)	IsMasterProtein	Ras-related protein Rab-30 (Fragment) OS=Homo sapiens OX=9606 GN=RAB30 PE=1 SV=1	2	1	18	regulation of biological process;response to stimulus		catalytic activity;nucleotide binding					14.32	14.2968	13.9947	13.9081	14.0151	13.9731	12.917	13.75	13.4666	-0.23841	0.229871	0.618487	FDR > 0.05	-0.825999	0.00146401	0.055475	FDR > 0.05	1
Q9P013	2897	IsMasterProtein	Spliceosome-associated protein CWC15 homolog OS=Homo sapiens OX=9606 GN=CWC15 PE=1 SV=2	Q9P013	CWC15	Spliceosome-associated protein CWC15 homolog	IsMasterProtein	Spliceosome-associated protein CWC15 homolog OS=Homo sapiens OX=9606 GN=CWC15 PE=1 SV=2	5	5	40	metabolic process	mitochondrion;nucleus;spliceosomal complex	protein binding;RNA binding	CWC15		Spliceosome	mRNA Splicing - Major Pathway	19.3853	19.4333	19.4953	19.8536	19.6895	19.7745	20.5342	19.9495	19.87	0.334613	0.0574929	0.413823	FDR > 0.05	0.67995	0.00157768	0.0588701	FDR > 0.05	1
Q71UI9	183	IsMasterProtein	Histone H2A.V OS=Homo sapiens OX=9606 GN=H2AZ2 PE=1 SV=3	Q71UI9;P0C0S5;Q71UI9-2;C9J0D1;A0A494C189	H2AZ2	Histone H2A.V	IsMasterProtein	Histone H2A.V OS=Homo sapiens OX=9606 GN=H2AZ2 PE=1 SV=3	2	1	37	regulation of biological process	chromosome;nucleus	DNA binding;protein binding	H2AFV		Systemic lupus erythematosus; Alcoholism	SIRT1 negatively regulates rRNA expression; RMTs methylate histone arginines; Activation of anterior HOX genes in hindbrain development during early embryogenesis; NoRC negatively regulates rRNA expression; Meiotic synapsis; Transcriptional regulation by small RNAs; Meiotic recombination; PRC2 methylates histones and DNA; Formation of the beta-catenin:TCF transactivating complex; DNA methylation;…	18.6661	18.2277	18.5277	18.7715	18.509	18.4939	18.9255	19.0372	19.0988	0.117652	0.367549	0.728386	FDR > 0.05	0.546677	0.00157929	0.0588701	FDR > 0.05	1
Q8IYL3	2599	IsMasterProtein	UPF0688 protein C1orf174 OS=Homo sapiens OX=9606 GN=C1orf174 PE=1 SV=2	Q8IYL3	C1orf174	UPF0688 protein C1orf174	IsMasterProtein	UPF0688 protein C1orf174 OS=Homo sapiens OX=9606 GN=C1orf174 PE=1 SV=2	2	2	8		nucleus	protein binding	C1orf174				14.7156	14.3066	14.6865	14.9021	14.8168	14.8045	15.3304	15.1354	14.9421	0.271591	0.06523	0.42266	FDR > 0.05	0.566408	0.00168525	0.0618151	FDR > 0.05	1
P14618	4244	IsMasterProtein	Pyruvate kinase PKM OS=Homo sapiens OX=9606 GN=PKM PE=1 SV=4	P14618;P14618-3;B4DNK4	PKM	Pyruvate kinase PKM	IsMasterProtein	Pyruvate kinase PKM OS=Homo sapiens OX=9606 GN=PKM PE=1 SV=4	31	2	567	cell death;cell organization and biogenesis;metabolic process;response to stimulus;transport	cytoplasm;cytosol;extracellular;mitochondrion;nucleus;organelle lumen	catalytic activity;metal ion binding;nucleotide binding;protein binding;RNA binding	PKM	Photodynamic therapy-induced HIF-1 survival signaling; Amino Acid metabolism; Glycolysis and Gluconeogenesis	Carbon metabolism; Glycolysis / Gluconeogenesis; Pyruvate metabolism; Central carbon metabolism in cancer; Biosynthesis of amino acids; Type II diabetes mellitus; Metabolic pathways; Glucagon signaling pathway; Purine metabolism; Viral carcinogenesis	Glycolysis; Neutrophil degranulation	20.3551	21.0613	20.876	20.1426	19.6188	19.7329	19.3138	19.7397	20.123	-0.932709	0.00336723	0.172765	FDR > 0.05	-1.03866	0.00171161	0.0622835	FDR > 0.05	1
P09429	3588	IsMasterProtein	High mobility group protein B1 OS=Homo sapiens OX=9606 GN=HMGB1 PE=1 SV=3	P09429;Q5T7C4;B2RPK0	HMGB1	High mobility group protein B1	IsMasterProtein	High mobility group protein B1 OS=Homo sapiens OX=9606 GN=HMGB1 PE=1 SV=3	12	6	129	cell differentiation;cell organization and biogenesis;cell proliferation;cellular component movement;cellular homeostasis;defense response;metabolic process;regulation of biological process;response to stimulus;transport	cell surface;chromosome;cytoplasm;endosome;extracellular;membrane;nucleus;organelle lumen	catalytic activity;DNA binding;enzyme regulator activity;protein binding;RNA binding	HMGB1	Retinoblastoma (RB) in Cancer; DNA Damage Response (only ATM dependent)	Base excision repair	TRAF6 mediated NF-kB activation; Advanced glycosylation endproduct receptor signaling; TAK1 activates NFkB by phosphorylation and activation of IKKs complex; RIP-mediated NFkB activation via ZBP1; Activated TLR4 signalling; Interleukin-1 family signaling; Neutrophil degranulation; Regulation of TLR by endogenous ligand; DEx/H-box helicases activate type I IFN and inflammatory cytokines production…	21.417	21.5853	21.7976	22.1882	21.9272	21.7362	22.1985	22.2514	22.0704	0.350528	0.0256254	0.305175	FDR > 0.05	0.573452	0.00173059	0.062331	FDR > 0.05	1
P61604	2422	IsMasterProtein	10 kDa heat shock protein, mitochondrial OS=Homo sapiens OX=9606 GN=HSPE1 PE=1 SV=2	P61604;B8ZZL8;B8ZZ54	HSPE1	10 kDa heat shock protein, mitochondrial	IsMasterProtein	10 kDa heat shock protein, mitochondrial OS=Homo sapiens OX=9606 GN=HSPE1 PE=1 SV=2	9	5	166	cell differentiation;metabolic process;regulation of biological process;response to stimulus	cytoplasm;membrane;mitochondrion;organelle lumen	metal ion binding;nucleotide binding;protein binding;RNA binding	HSPE1				23.3174	23.3228	23.4005	23.3023	23.0233	23.0977	24.1116	23.608	24.1024	-0.205768	0.166832	0.553493	FDR > 0.05	0.593751	0.00176236	0.0625175	FDR > 0.05	1
P00352	2958	IsMasterProtein	Retinal dehydrogenase 1 OS=Homo sapiens OX=9606 GN=ALDH1A1 PE=1 SV=2	P00352;Q5SYQ9;Q5SYQ8;Q5SYQ7	ALDH1A1	Retinal dehydrogenase 1	IsMasterProtein	Retinal dehydrogenase 1 OS=Homo sapiens OX=9606 GN=ALDH1A1 PE=1 SV=2	12	12	85	metabolic process;regulation of biological process	cytoplasm;cytosol	catalytic activity;enzyme regulator activity;nucleotide binding	ALDH1A1	Folate-Alcohol and Cancer Pathway; Fatty Acid Omega Oxidation; Dopaminergic Neurogenesis; Amino Acid metabolism; Tryptophan metabolism; Vitamin A and Carotenoid Metabolism	Retinol metabolism; Metabolic pathways	Ethanol oxidation; Fructose catabolism; RA biosynthesis pathway	20.5341	21.0163	20.5115	20.6066	20.2482	20.5514	20.0535	20.1413	19.7471	-0.218592	0.212996	0.603019	FDR > 0.05	-0.706687	0.00177567	0.0625175	FDR > 0.05	1
P50238	4496	IsMasterProtein	Cysteine-rich protein 1 OS=Homo sapiens OX=9606 GN=CRIP1 PE=1 SV=3	P50238	CRIP1	Cysteine-rich protein 1	IsMasterProtein	Cysteine-rich protein 1 OS=Homo sapiens OX=9606 GN=CRIP1 PE=1 SV=3	2	2	13	cell proliferation;regulation of biological process;response to stimulus	cytoplasm	DNA binding;metal ion binding	CRIP1				18.115	18.1924	18.2177	18.6189	18.6818	18.715	19.2186	18.8391	18.4753	0.49689	0.0104157	0.23995	FDR > 0.05	0.6693	0.00181883	0.0628115	FDR > 0.05	1
Q96F07	2018	IsMasterProtein	Cytoplasmic FMR1-interacting protein 2 OS=Homo sapiens OX=9606 GN=CYFIP2 PE=1 SV=2	Q96F07-2;Q96F07;E7EVJ5;H7C229;E7EW33	CYFIP2	Cytoplasmic FMR1-interacting protein 2	IsMasterProtein	Cytoplasmic FMR1-interacting protein 2 OS=Homo sapiens OX=9606 GN=CYFIP2 PE=1 SV=2	15	1	127	cell death;cell growth;cell organization and biogenesis;metabolic process;regulation of biological process;response to stimulus	cytoplasm;cytosol;membrane;nucleus	protein binding	CYFIP2	Regulation of Actin Cytoskeleton	RNA transport; Regulation of actin cytoskeleton	Regulation of actin dynamics for phagocytic cup formation; VEGFA-VEGFR2 Pathway; RHO GTPases Activate WASPs and WAVEs	13.7401	13.5603	13.4551	13.6278	13.9171	14.0121	14.3139	14.116	13.9766	0.267192	0.0659802	0.42531	FDR > 0.05	0.550347	0.00186663	0.06293	FDR > 0.05	1
H3BVH7	492	IsMasterProtein	Ras-related protein Rab-27A (Fragment) OS=Homo sapiens OX=9606 GN=RAB27A PE=1 SV=1	H3BN55;H3BU81;P51159;P51159-2;H3BUD9;H3BVH7;H3BS49	RAB27A	Ras-related protein Rab-27A (Fragment)	IsMasterProtein	Ras-related protein Rab-27A (Fragment) OS=Homo sapiens OX=9606 GN=RAB27A PE=1 SV=1	2	2	8	regulation of biological process;response to stimulus		catalytic activity;nucleotide binding		Deregulation of Rab and Rab Effector Genes in Bladder Cancer			16.9613	17.2951	16.8653	16.6927	16.8785	16.9326	16.3998	16.6169	16.5363	-0.205951	0.124971	0.504159	FDR > 0.05	-0.522893	0.00189117	0.0632919	FDR > 0.05	1
C9JE98	113	IsMasterProtein	Nuclear receptor corepressor 2 OS=Homo sapiens OX=9606 GN=NCOR2 PE=1 SV=1	Q9Y618-4;C9JE98;Q9Y618;C9J7T7;A0A384DVL6;Q9Y618-5;C9J0Q5	NCOR2	Nuclear receptor corepressor 2	IsMasterProtein	Nuclear receptor corepressor 2 OS=Homo sapiens OX=9606 GN=NCOR2 PE=1 SV=1	2	2	8	metabolic process;regulation of biological process	membrane;nucleus	DNA binding;protein binding	NCOR2	Androgen receptor signaling pathway; Adipogenesis; Aryl Hydrocarbon Receptor; Notch Signaling Pathway; Notch Signaling Pathway			15.3644	15.0281	15.3407	17.1394	15.7852	15.7796	16.9132	16.2624	16.9637	0.990327	0.0175862	0.275576	FDR > 0.05	1.46874	0.00192106	0.0638266	FDR > 0.05	1
Q9UK61	1022	IsMasterProtein	Protein TASOR OS=Homo sapiens OX=9606 GN=TASOR PE=1 SV=3	Q9UK61-2;Q9UK61;Q9UK61-3;Q9UK61-4;A0A087X0F1	TASOR	Protein TASOR	IsMasterProtein	Protein TASOR OS=Homo sapiens OX=9606 GN=TASOR PE=1 SV=3	2	2	5	metabolic process;regulation of biological process	chromosome;nucleus	protein binding;RNA binding	FAM208A				15.8713	16.4589	16.2877	16.0812	15.8822	16.1553	15.5337	15.4631	15.7312	-0.166431	0.293375	0.666232	FDR > 0.05	-0.62998	0.00208566	0.066918	FDR > 0.05	1
B1ALA9	923	IsMasterProtein	Ribose-phosphate pyrophosphokinase 1 OS=Homo sapiens OX=9606 GN=PRPS1 PE=1 SV=2	B1ALA9;P60891;P60891-2;A0A2R8Y7H4;P21108;B1ALA7;A0A6Q8PGF9;A0A6Q8PHK9;Q15244;A0A0B4J207	PRPS1	Ribose-phosphate pyrophosphokinase 1	IsMasterProtein	Ribose-phosphate pyrophosphokinase 1 OS=Homo sapiens OX=9606 GN=PRPS1 PE=1 SV=2	4	3	20								17.5418	17.7215	18.0143	18.0799	17.8577	17.7955	18.2292	18.2901	18.3172	0.151802	0.249563	0.63439	FDR > 0.05	0.519615	0.00212267	0.0675863	FDR > 0.05	1
I3L0X5	4390	IsMasterProtein	Sperm-associated antigen 7 OS=Homo sapiens OX=9606 GN=SPAG7 PE=1 SV=1	I3L0X5;O75391;I3L4C3	SPAG7	Sperm-associated antigen 7	IsMasterProtein	Sperm-associated antigen 7 OS=Homo sapiens OX=9606 GN=SPAG7 PE=1 SV=1	4	4	16		nucleus		SPAG7				17.2864	17.6664	17.5104	17.7048	17.8913	17.8552	18.3414	17.9362	17.9054	0.329381	0.0386276	0.353827	FDR > 0.05	0.573293	0.00217503	0.068776	FDR > 0.05	1
Q2M2I8	442	IsMasterProtein	AP2-associated protein kinase 1 OS=Homo sapiens OX=9606 GN=AAK1 PE=1 SV=3	Q2M2I8-2;Q2M2I8;E9PG46	AAK1	AP2-associated protein kinase 1	IsMasterProtein	AP2-associated protein kinase 1 OS=Homo sapiens OX=9606 GN=AAK1 PE=1 SV=3	4	3	12	cell organization and biogenesis;metabolic process;regulation of biological process;transport	cytoplasm;cytosol;membrane	catalytic activity;nucleotide binding;protein binding	AAK1			Cargo recognition for clathrin-mediated endocytosis	15.693	15.5081	15.6939	15.9144	16.0584	16.0289	16.2957	16.2911	15.8529	0.368892	0.0149971	0.265932	FDR > 0.05	0.51493	0.00229246	0.0692667	FDR > 0.05	1
O43768	4549	IsMasterProtein	Alpha-endosulfine OS=Homo sapiens OX=9606 GN=ENSA PE=1 SV=1	O43768;O43768-5;O43768-7;O43768-3;O43768-4;O43768-2;A6NMQ3;O43768-6;Q5T5H1;O43768-9;A0A1W2PRU0	ENSA	Alpha-endosulfine	IsMasterProtein	Alpha-endosulfine OS=Homo sapiens OX=9606 GN=ENSA PE=1 SV=1	6	5	46	cell division;regulation of biological process;response to stimulus;transport	cytoplasm	enzyme regulator activity;protein binding	ENSA			MASTL Facilitates Mitotic Progression	19.7964	19.6678	19.7595	20.195	20.0979	20.0435	20.7676	20.2516	20.0891	0.370906	0.0364001	0.346974	FDR > 0.05	0.62819	0.00235496	0.0692667	FDR > 0.05	1
Q5QNY5	1042	IsMasterProtein	Peroxin-19 (Fragment) OS=Homo sapiens OX=9606 GN=PEX19 PE=1 SV=1	Q5QNY5;P40855;E9PS71;B7Z8B3;P40855-5	PEX19	Peroxin-19 (Fragment)	IsMasterProtein	Peroxin-19 (Fragment) OS=Homo sapiens OX=9606 GN=PEX19 PE=1 SV=1	3	3	15	cell organization and biogenesis;metabolic process;regulation of biological process;transport	cytoplasm;cytosol;membrane	protein binding	PEX19				18.8761	18.3945	18.5752	18.869	18.496	18.6678	19.4537	19.1883	19.0709	0.0623305	0.687881	0.899326	FDR > 0.05	0.622378	0.00234089	0.0692667	FDR > 0.05	1
D6RBR1	3485	IsMasterProtein	Calpastatin (Fragment) OS=Homo sapiens OX=9606 GN=CAST PE=1 SV=1	D6RBR1	CAST	Calpastatin (Fragment)	IsMasterProtein	Calpastatin (Fragment) OS=Homo sapiens OX=9606 GN=CAST PE=1 SV=1	7	1	99								15.6401	16.0898	16.0229	16.3326	16.2862	15.9746	16.6123	16.3799	16.4712	0.280184	0.0744388	0.434169	FDR > 0.05	0.570189	0.00253401	0.0699905	FDR > 0.05	1
P06748	3849	IsMasterProtein	Nucleophosmin OS=Homo sapiens OX=9606 GN=NPM1 PE=1 SV=2	P06748;P06748-3	NPM1	Nucleophosmin	IsMasterProtein	Nucleophosmin OS=Homo sapiens OX=9606 GN=NPM1 PE=1 SV=2	13	2	271	cell growth;cell organization and biogenesis;cellular homeostasis;metabolic process;regulation of biological process;response to stimulus;transport	cytoplasm;cytoskeleton;cytosol;membrane;nucleus	DNA binding;enzyme regulator activity;protein binding;RNA binding	NPM1			Nuclear import of Rev protein; TFAP2A acts as a transcriptional repressor during retinoic acid induced cell differentiation; TP53 regulates transcription of additional cell cycle genes whose exact role in the p53 pathway remain uncertain; Deposition of new CENPA-containing nucleosomes at the centromere	23.6154	23.5678	23.8981	24.1618	23.81	23.73	24.2715	24.1958	24.1753	0.206794	0.13679	0.517274	FDR > 0.05	0.520387	0.00249613	0.0699905	FDR > 0.05	1
Q8WUZ0-2	1896	IsMasterProtein	Isoform 2 of B-cell CLL/lymphoma 7 protein family member C OS=Homo sapiens OX=9606 GN=BCL7C	Q8WUZ0-2	BCL7C	Isoform 2 of B-cell CLL/lymphoma 7 protein family member C	IsMasterProtein	Isoform 2 of B-cell CLL/lymphoma 7 protein family member C OS=Homo sapiens OX=9606 GN=BCL7C	2	2	9	cell death			BCL7C				19.6263	17.9422	18.9716	19.7221	18.6785	18.937	20.4754	20.414	20.3398	0.265838	0.508652	0.816762	FDR > 0.05	1.56306	0.00271965	0.0733506	FDR > 0.05	1
P0CG38	4256	IsMasterProtein	POTE ankyrin domain family member I OS=Homo sapiens OX=9606 GN=POTEI PE=3 SV=1	P0CG38	POTEI	POTE ankyrin domain family member I	IsMasterProtein	POTE ankyrin domain family member I OS=Homo sapiens OX=9606 GN=POTEI PE=3 SV=1	7	1	230			protein binding	POTEI				18.3506	18.6557	18.4782	17.8464	17.7826	18.0796	17.7121	17.8471	18.2124	-0.591982	0.00221315	0.159372	FDR > 0.05	-0.570971	0.00277626	0.0735476	FDR > 0.05	1
Q9NQ92	2664	IsMasterProtein	Coordinator of PRMT5 and differentiation stimulator OS=Homo sapiens OX=9606 GN=COPRS PE=1 SV=3	Q9NQ92;H9KV77;J3QRX6	COPRS	Coordinator of PRMT5 and differentiation stimulator	IsMasterProtein	Coordinator of PRMT5 and differentiation stimulator OS=Homo sapiens OX=9606 GN=COPRS PE=1 SV=3	2	2	3	cell organization and biogenesis;metabolic process;regulation of biological process	cytosol;membrane;nucleus	protein binding	COPRS			RMTs methylate histone arginines	14.6582	14.7354	14.8103	15.0797	15.2579	15.1848	15.5556	15.0536	15.1254	0.439521	0.00684146	0.209121	FDR > 0.05	0.510251	0.0028458	0.0741364	FDR > 0.05	1
C9JYA1	2915	IsMasterProtein	Nucleoporin NUP42 (Fragment) OS=Homo sapiens OX=9606 GN=NUP42 PE=1 SV=1	C9JYA1;O15504	NUP42	Nucleoporin NUP42 (Fragment)	IsMasterProtein	Nucleoporin NUP42 (Fragment) OS=Homo sapiens OX=9606 GN=NUP42 PE=1 SV=1	2	2	5		cytosol;nucleus	metal ion binding					16.7618	16.2473	16.3115	16.2409	16.1	16.2031	15.9664	15.8836	15.9566	-0.258904	0.069574	0.426609	FDR > 0.05	-0.50468	0.00291737	0.0749163	FDR > 0.05	1
O75792	3375	IsMasterProtein	Ribonuclease H2 subunit A OS=Homo sapiens OX=9606 GN=RNASEH2A PE=1 SV=2	O75792	RNASEH2A	Ribonuclease H2 subunit A	IsMasterProtein	Ribonuclease H2 subunit A OS=Homo sapiens OX=9606 GN=RNASEH2A PE=1 SV=2	2	2	9	metabolic process;response to stimulus	cytosol;nucleus	catalytic activity;metal ion binding;RNA binding	RNASEH2A		DNA replication		18.6513	17.7047	18.011	18.7978	18.5472	18.7711	19.4427	18.8955	18.844	0.583029	0.0344003	0.33615	FDR > 0.05	0.938402	0.00296834	0.075105	FDR > 0.05	1
D6RAM1	1446	IsMasterProtein	Heterogeneous nuclear ribonucleoprotein H (Fragment) OS=Homo sapiens OX=9606 GN=HNRNPH1 PE=1 SV=1	D6RAM1	HNRNPH1	Heterogeneous nuclear ribonucleoprotein H (Fragment)	IsMasterProtein	Heterogeneous nuclear ribonucleoprotein H (Fragment) OS=Homo sapiens OX=9606 GN=HNRNPH1 PE=1 SV=1	8	1	93			RNA binding		Mecp2 and Associated Rett Syndrome			15.1314	14.3633	14.5674	15.3177	15.1895	15.1048	15.5881	15.2776	15.3146	0.516627	0.0173795	0.273831	FDR > 0.05	0.706077	0.0031586	0.077164	FDR > 0.05	1
B8ZWD1	362	IsMasterProtein	Acyl-CoA-binding protein OS=Homo sapiens OX=9606 GN=DBI PE=1 SV=1	A0A0A0MTI5;P07108-3;P07108;P07108-4;P07108-2;B8ZWD1;P07108-5	DBI	Acyl-CoA-binding protein	IsMasterProtein	Acyl-CoA-binding protein OS=Homo sapiens OX=9606 GN=DBI PE=1 SV=1	3	3	58	metabolic process;transport	Golgi;organelle lumen	protein binding	DBI	Sterol Regulatory Element-Binding Proteins (SREBP) signalling; PPAR Alpha Pathway; PPAR signaling pathway			19.5008	20.2057	20.2967	20.6931	20.4789	20.1734	21.0272	20.7081	20.7716	0.447391	0.0622276	0.417542	FDR > 0.05	0.834594	0.00312743	0.077164	FDR > 0.05	1
C9JKI3	3880	IsMasterProtein	Caveolin (Fragment) OS=Homo sapiens OX=9606 GN=CAV1 PE=1 SV=1	Q03135-2;C9JKI3	CAV1	Caveolin (Fragment)	IsMasterProtein	Caveolin (Fragment) OS=Homo sapiens OX=9606 GN=CAV1 PE=1 SV=1	6	1	89	cell organization and biogenesis	Golgi;membrane						18.3598	16.8292	17.5051	17.8085	16.963	17.5262	18.9127	18.9409	18.8472	-0.132148	0.705064	0.906089	FDR > 0.05	1.33556	0.00315456	0.077164	FDR > 0.05	1
Q9ULX6	3304	IsMasterProtein	A-kinase anchor protein 8-like OS=Homo sapiens OX=9606 GN=AKAP8L PE=1 SV=4	Q9ULX6;Q9ULX6-2	AKAP8L	A-kinase anchor protein 8-like	IsMasterProtein	A-kinase anchor protein 8-like OS=Homo sapiens OX=9606 GN=AKAP8L PE=1 SV=4	3	3	9	cell organization and biogenesis;metabolic process;regulation of biological process	chromosome;cytoplasm;nucleus	DNA binding;metal ion binding;protein binding;RNA binding	AKAP8L		Epstein-Barr virus infection		15.678	15.3868	15.4618	15.9102	16.1132	15.9738	16.4709	15.9794	15.8682	0.49017	0.0100344	0.238382	FDR > 0.05	0.597269	0.00326465	0.0775565	FDR > 0.05	1
Q9NRX4	3759	IsMasterProtein	14 kDa phosphohistidine phosphatase OS=Homo sapiens OX=9606 GN=PHPT1 PE=1 SV=1	Q9NRX4;Q9NRX4-2	PHPT1	14 kDa phosphohistidine phosphatase	IsMasterProtein	14 kDa phosphohistidine phosphatase OS=Homo sapiens OX=9606 GN=PHPT1 PE=1 SV=1	7	7	92	metabolic process;regulation of biological process	cytoplasm;cytosol	catalytic activity;protein binding	PHPT1				21.4234	21.9343	21.5947	21.7551	21.9191	21.8682	22.4964	22.1655	22.0411	0.196652	0.218919	0.608698	FDR > 0.05	0.583526	0.00332315	0.0785394	FDR > 0.05	1
F5GXX5	2929	IsMasterProtein	Dolichyl-diphosphooligosaccharide--protein glycosyltransferase subunit DAD1 OS=Homo sapiens OX=9606 GN=DAD1 PE=1 SV=1	P61803;F5GXX5	DAD1	Dolichyl-diphosphooligosaccharide--protein glycosyltransferase subunit DAD1	IsMasterProtein	Dolichyl-diphosphooligosaccharide--protein glycosyltransferase subunit DAD1 OS=Homo sapiens OX=9606 GN=DAD1 PE=1 SV=1	3	3	20	metabolic process	endoplasmic reticulum;membrane	catalytic activity					18.3406	17.9415	18.2439	17.6158	17.8068	17.2891	17.4243	17.6709	17.6809	-0.604812	0.00282641	0.166195	FDR > 0.05	-0.583314	0.00352672	0.0796527	FDR > 0.05	1
O95721	3930	IsMasterProtein	Synaptosomal-associated protein 29 OS=Homo sapiens OX=9606 GN=SNAP29 PE=1 SV=1	O95721	SNAP29	Synaptosomal-associated protein 29	IsMasterProtein	Synaptosomal-associated protein 29 OS=Homo sapiens OX=9606 GN=SNAP29 PE=1 SV=1	3	3	21	cell organization and biogenesis;metabolic process;transport	cytoplasm;cytosol;Golgi;membrane;vacuole	protein binding	SNAP29		SNARE interactions in vesicular transport	Intra-Golgi traffic; Neutrophil degranulation	18.2733	18.0596	18.2558	18.6271	18.5556	18.4155	19.2097	18.6441	18.5631	0.336525	0.0614615	0.415429	FDR > 0.05	0.609411	0.00366527	0.0796527	FDR > 0.05	1
O00244	2832	IsMasterProtein	Copper transport protein ATOX1 OS=Homo sapiens OX=9606 GN=ATOX1 PE=1 SV=1	E5RIM7;O00244;E5RGN3	ATOX1	Copper transport protein ATOX1	IsMasterProtein	Copper transport protein ATOX1 OS=Homo sapiens OX=9606 GN=ATOX1 PE=1 SV=1	5	5	28	cellular homeostasis;response to stimulus;transport	cytosol	metal ion binding;protein binding;transporter activity	ATOX1	Copper homeostasis	Mineral absorption	Ion influx/efflux at host-pathogen interface; Detoxification of Reactive Oxygen Species	18.4619	19.3614	18.8578	18.9901	19.0682	19.0227	19.6109	19.6118	19.5639	0.133254	0.481636	0.80098	FDR > 0.05	0.701829	0.0035994	0.0796527	FDR > 0.05	1
P55290	2619	IsMasterProtein	Cadherin-13 OS=Homo sapiens OX=9606 GN=CDH13 PE=1 SV=1	P55290;P55290-4;P55290-5;P55290-3;P55290-2	CDH13	Cadherin-13	IsMasterProtein	Cadherin-13 OS=Homo sapiens OX=9606 GN=CDH13 PE=1 SV=1	7	7	37	cell organization and biogenesis;cell proliferation;cellular component movement;regulation of biological process;response to stimulus	cytoplasm;extracellular;membrane	metal ion binding;protein binding	CDH13			Adherens junctions interactions	18.6009	17.9639	18.1686	18.1907	18.4442	18.4788	19.0907	18.8086	18.7352	0.126785	0.462348	0.788592	FDR > 0.05	0.633701	0.00376622	0.0806921	FDR > 0.05	1
Q9UII2	3823	IsMasterProtein	ATPase inhibitor, mitochondrial OS=Homo sapiens OX=9606 GN=ATP5IF1 PE=1 SV=1	Q9UII2;Q9UII2-3;A0A0B4J230;Q9UII2-2	ATP5IF1	ATPase inhibitor, mitochondrial	IsMasterProtein	ATPase inhibitor, mitochondrial OS=Homo sapiens OX=9606 GN=ATP5IF1 PE=1 SV=1	3	3	27	cell differentiation;cell organization and biogenesis;metabolic process;regulation of biological process	cell surface;mitochondrion	catalytic activity;enzyme regulator activity;protein binding	ATPIF1	Electron Transport Chain			19.8375	19.7277	19.4999	19.5703	19.6144	19.7007	20.6822	20.0303	20.1626	-0.0599239	0.715945	0.910318	FDR > 0.05	0.603302	0.00410075	0.083896	FDR > 0.05	1
Q9NZZ3	3234	IsMasterProtein	Charged multivesicular body protein 5 OS=Homo sapiens OX=9606 GN=CHMP5 PE=1 SV=1	Q9NZZ3;Q9NZZ3-2	CHMP5	Charged multivesicular body protein 5	IsMasterProtein	Charged multivesicular body protein 5 OS=Homo sapiens OX=9606 GN=CHMP5 PE=1 SV=1	4	4	41	cell organization and biogenesis;regulation of biological process;transport	cytoplasm;cytosol;endosome;membrane;nucleus	protein binding	CHMP5		Endocytosis	Budding and maturation of HIV virion; Endosomal Sorting Complex Required For Transport (ESCRT)	17.8936	18.1924	18.1604	18.3335	18.2927	18.3021	18.9217	18.4829	18.3944	0.227316	0.132177	0.510559	FDR > 0.05	0.517533	0.00423475	0.0839885	FDR > 0.05	1
P23510	1371	IsMasterProtein	Tumor necrosis factor ligand superfamily member 4 OS=Homo sapiens OX=9606 GN=TNFSF4 PE=1 SV=1	P23510;P23510-2	TNFSF4	Tumor necrosis factor ligand superfamily member 4	IsMasterProtein	Tumor necrosis factor ligand superfamily member 4 OS=Homo sapiens OX=9606 GN=TNFSF4 PE=1 SV=1	2	2	8	cell proliferation;defense response;metabolic process;regulation of biological process;response to stimulus	cell surface;membrane	protein binding	TNFSF4		Cytokine-cytokine receptor interaction	TNFs bind their physiological receptors	15.609	15.6032	15.2289	15.1476	15.5596	15.2713	14.8853	15.0921	14.9362	-0.154227	0.285101	0.660623	FDR > 0.05	-0.509208	0.00431762	0.0842395	FDR > 0.05	1
P25942	1712	IsMasterProtein	Tumor necrosis factor receptor superfamily member 5 OS=Homo sapiens OX=9606 GN=CD40 PE=1 SV=1	H0YE23;A0A087X1D0;P25942-2;P25942	CD40	Tumor necrosis factor receptor superfamily member 5	IsMasterProtein	Tumor necrosis factor receptor superfamily member 5 OS=Homo sapiens OX=9606 GN=CD40 PE=1 SV=1	2	2	8	cell organization and biogenesis;cell proliferation;cellular homeostasis;defense response;development;regulation of biological process;response to stimulus	cell surface;cytoplasm;extracellular;membrane	protein binding;receptor activity;signal transducer activity	CD40	Regulation of toll-like receptor signaling pathway; Allograft Rejection; NLR Proteins; Inflammatory Response Pathway; Toll-like receptor signaling pathway	Malaria; NF-kappa B signaling pathway; Epstein-Barr virus infection; Viral myocarditis; Asthma; Transcriptional misregulation in cancer; Toxoplasmosis; Cell adhesion molecules (CAMs); Allograft rejection; Toll-like receptor signaling pathway; Autoimmune thyroid disease; HTLV-I infection; Cytokine-cytokine receptor interaction; Primary immunodeficiency; Intestinal immune network for IgA production…	TNF receptor superfamily (TNFSF) members mediating non-canonical NF-kB pathway; Immunoregulatory interactions between a Lymphoid and a non-Lymphoid cell	16.2794	16.1393	16.0972	15.3332	14.9118	15.086	14.9042	15.4744	15.8329	-1.06159	0.000550507	0.109895	FDR > 0.05	-0.768107	0.0045193	0.0842471	FDR > 0.05	1
H7C1G8	3637	IsMasterProtein	Nuclear autoantigen Sp-100 (Fragment) OS=Homo sapiens OX=9606 GN=SP100 PE=1 SV=1	H7C1G8	SP100	Nuclear autoantigen Sp-100 (Fragment)	IsMasterProtein	Nuclear autoantigen Sp-100 (Fragment) OS=Homo sapiens OX=9606 GN=SP100 PE=1 SV=1	2	1	4								14.2376	13.3152	13.3892	13.0284	12.6075	12.8681	12.6903	12.8066	12.9796	-0.812683	0.0053507	0.20549	FDR > 0.05	-0.82182	0.00501624	0.0842471	FDR > 0.05	1
K7EM38	3613	IsMasterProtein	Actin, cytoplasmic 2 (Fragment) OS=Homo sapiens OX=9606 GN=ACTG1 PE=1 SV=1	K7EM38	ACTG1	Actin, cytoplasmic 2 (Fragment)	IsMasterProtein	Actin, cytoplasmic 2 (Fragment) OS=Homo sapiens OX=9606 GN=ACTG1 PE=1 SV=1	9	1	606					Common Pathways Underlying Drug Addiction			15.3894	14.7552	14.8489	15.5973	15.8641	15.9129	16.561	15.3875	16.041	0.793585	0.016492	0.270056	FDR > 0.05	0.998634	0.00484525	0.0842471	FDR > 0.05	1
Q14847	3987	IsMasterProtein	LIM and SH3 domain protein 1 OS=Homo sapiens OX=9606 GN=LASP1 PE=1 SV=2	Q14847;Q14847-2;C9J9W2;Q14847-3;F6S2S5;J3KSN1	LASP1	LIM and SH3 domain protein 1	IsMasterProtein	LIM and SH3 domain protein 1 OS=Homo sapiens OX=9606 GN=LASP1 PE=1 SV=2	12	12	208	regulation of biological process;transport	cytoplasm;cytoskeleton	metal ion binding;protein binding;transporter activity	LASP1				23.1941	23.3937	23.4267	23.7526	23.8124	23.6558	24.4399	23.8163	23.6896	0.402086	0.044117	0.376279	FDR > 0.05	0.643737	0.00446072	0.0842471	FDR > 0.05	1
P62942	4384	IsMasterProtein	Peptidyl-prolyl cis-trans isomerase FKBP1A OS=Homo sapiens OX=9606 GN=FKBP1A PE=1 SV=2	P62942;Q5W0X3;A0A087WZM5	FKBP1A	Peptidyl-prolyl cis-trans isomerase FKBP1A	IsMasterProtein	Peptidyl-prolyl cis-trans isomerase FKBP1A OS=Homo sapiens OX=9606 GN=FKBP1A PE=1 SV=2	3	3	99	cell organization and biogenesis;cell proliferation;cellular homeostasis;metabolic process;regulation of biological process;response to stimulus;transport	cytoplasm;cytosol;endoplasmic reticulum;membrane	catalytic activity;protein binding;signal transducer activity	FKBP1A	Target Of Rapamycin (TOR) Signaling; Spinal Cord Injury; Calcium Regulation in the Cardiac Cell; TGF-beta Receptor Signaling		TGFBR2 Kinase Domain Mutants in Cancer; TGFBR1 LBD Mutants in Cancer; TGF-beta receptor signaling activates SMADs; TGF-beta receptor signaling in EMT (epithelial to mesenchymal transition); Calcineurin activates NFAT; TGFBR1 KD Mutants in Cancer	20.507	21.0002	20.7082	20.9613	21.0664	21.1005	21.6267	21.1944	21.1181	0.304263	0.0798422	0.441167	FDR > 0.05	0.574584	0.00454751	0.0842471	FDR > 0.05	1
Q13045	2204	IsMasterProtein	Protein flightless-1 homolog OS=Homo sapiens OX=9606 GN=FLII PE=1 SV=2	Q13045;Q13045-3	FLII	Protein flightless-1 homolog	IsMasterProtein	Protein flightless-1 homolog OS=Homo sapiens OX=9606 GN=FLII PE=1 SV=2	23	1	134	cell organization and biogenesis;development;metabolic process;regulation of biological process	cytoplasm;cytoskeleton;cytosol;nucleus	protein binding	FLII				21.8882	21.9151	21.8756	21.9084	22.1261	22.2523	22.7846	22.3572	22.17	0.202656	0.206127	0.595282	FDR > 0.05	0.5443	0.00501236	0.0842471	FDR > 0.05	1
H7BYY1	3347	IsMasterProtein	Tropomyosin 1 (Alpha), isoform CRA_m OS=Homo sapiens OX=9606 GN=TPM1 PE=1 SV=1	H7BYY1;B7Z596;F5H7S3;P09493-2	TPM1	Tropomyosin 1 (Alpha), isoform CRA_m	IsMasterProtein	Tropomyosin 1 (Alpha), isoform CRA_m OS=Homo sapiens OX=9606 GN=TPM1 PE=1 SV=1	18	0	231	cell organization and biogenesis;cellular component movement;regulation of biological process;response to stimulus	cytoskeleton;cytosol	protein binding;structural molecule activity	TPM1	Striated Muscle Contraction			18.4286	18.2562	18.0979	18.2914	18.423	18.5682	19.4407	18.747	18.6859	0.166659	0.39837	0.746131	FDR > 0.05	0.696975	0.00461929	0.0842471	FDR > 0.05	1
Q8IVM0	3738	IsMasterProtein	Coiled-coil domain-containing protein 50 OS=Homo sapiens OX=9606 GN=CCDC50 PE=1 SV=1	Q8IVM0-2;Q8IVM0	CCDC50	Coiled-coil domain-containing protein 50	IsMasterProtein	Coiled-coil domain-containing protein 50 OS=Homo sapiens OX=9606 GN=CCDC50 PE=1 SV=1	8	8	33		cytoplasm;cytosol	protein binding	CCDC50				19.3396	19.2028	19.1057	19.4783	19.5279	19.7465	20.3472	19.8031	19.511	0.368182	0.0769521	0.435866	FDR > 0.05	0.671073	0.0052285	0.0859235	FDR > 0.05	1
Q9BRP8	2459	IsMasterProtein	Partner of Y14 and mago OS=Homo sapiens OX=9606 GN=PYM1 PE=1 SV=1	Q9BRP8;Q9BRP8-2	PYM1	Partner of Y14 and mago	IsMasterProtein	Partner of Y14 and mago OS=Homo sapiens OX=9606 GN=PYM1 PE=1 SV=1	4	4	28	cell organization and biogenesis;metabolic process;regulation of biological process	cytoplasm;cytosol;nucleus	protein binding;RNA binding	WIBG; PYM1		RNA transport; mRNA surveillance pathway		18.5007	18.3877	18.664	18.9891	18.8047	18.8258	19.4243	18.9369	18.821	0.355781	0.0409883	0.360021	FDR > 0.05	0.543307	0.00526271	0.0859238	FDR > 0.05	1
O00193	2886	IsMasterProtein	Small acidic protein OS=Homo sapiens OX=9606 GN=SMAP PE=1 SV=1	O00193;E9PM92;E9PRZ9;E9PQA1	SMAP	Small acidic protein	IsMasterProtein	Small acidic protein OS=Homo sapiens OX=9606 GN=SMAP PE=1 SV=1	5	5	39				C11orf58				18.4642	18.7093	18.6856	19.9993	19.9887	19.1046	20.0398	19.4438	19.2212	1.07787	0.00253892	0.166195	FDR > 0.05	0.948585	0.0054641	0.0875975	FDR > 0.05	1
Q9UKY7	1961	IsMasterProtein	Protein CDV3 homolog OS=Homo sapiens OX=9606 GN=CDV3 PE=1 SV=1	Q9UKY7;Q9UKY7-2;H0Y8K3;D6R9V8;D6RDN0;Q9UKY7-3;D6RFH2;D6RAV0;D6R973	CDV3	Protein CDV3 homolog	IsMasterProtein	Protein CDV3 homolog OS=Homo sapiens OX=9606 GN=CDV3 PE=1 SV=1	9	9	70	cell proliferation	cytoplasm		CDV3				20.3824	20.6764	20.9107	21.2329	21.1529	20.9324	21.6949	21.1147	21.1161	0.449579	0.0347567	0.337626	FDR > 0.05	0.652053	0.00559174	0.0884074	FDR > 0.05	1
P09493-3	3531	IsMasterProtein	Isoform 3 of Tropomyosin alpha-1 chain OS=Homo sapiens OX=9606 GN=TPM1	P09493-3;P09493-10;P09493-4;P09493-8;H0YKX5;H0YKP3;A0A087WTJ7	TPM1	Isoform 3 of Tropomyosin alpha-1 chain	IsMasterProtein	Isoform 3 of Tropomyosin alpha-1 chain OS=Homo sapiens OX=9606 GN=TPM1	19	1	244	cell organization and biogenesis;cellular component movement;regulation of biological process;response to stimulus	cytoplasm;cytoskeleton;cytosol	protein binding;structural molecule activity	TPM1	Striated Muscle Contraction			20.8234	20.6783	21.0435	21.185	21.0594	21.1131	21.8975	21.2862	21.2052	0.270801	0.148457	0.528275	FDR > 0.05	0.614594	0.00564428	0.0889313	FDR > 0.05	1
P61925	4522	IsMasterProtein	cAMP-dependent protein kinase inhibitor alpha OS=Homo sapiens OX=9606 GN=PKIA PE=1 SV=2	P61925	PKIA	cAMP-dependent protein kinase inhibitor alpha	IsMasterProtein	cAMP-dependent protein kinase inhibitor alpha OS=Homo sapiens OX=9606 GN=PKIA PE=1 SV=2	2	2	7	metabolic process;regulation of biological process	cytoplasm;nucleus	catalytic activity;enzyme regulator activity;protein binding	PKIA	Myometrial Relaxation and Contraction Pathways; Calcium Regulation in the Cardiac Cell	Alcoholism		15.8009	15.1301	15.4959	16.0797	15.8042	15.9505	16.3969	16.038	15.8999	0.469123	0.0267746	0.310513	FDR > 0.05	0.635931	0.00578893	0.0892869	FDR > 0.05	1
A0A3B3ISS6	1337	IsMasterProtein	Transmembrane glycoprotein NMB OS=Homo sapiens OX=9606 GN=GPNMB PE=1 SV=1	Q14956;A0A3B3ISS6;Q14956-2	GPNMB	Transmembrane glycoprotein NMB	IsMasterProtein	Transmembrane glycoprotein NMB OS=Homo sapiens OX=9606 GN=GPNMB PE=1 SV=1	2	2	8								16.6658	17.2446	16.1623	15.5919	16.0951	15.9135	15.8697	15.7361	15.937	-0.824091	0.006677	0.207549	FDR > 0.05	-0.84329	0.00586466	0.0893338	FDR > 0.05	1
Q5MNZ6	1190	IsMasterProtein	WD repeat domain phosphoinositide-interacting protein 3 OS=Homo sapiens OX=9606 GN=WDR45B PE=1 SV=2	Q5MNZ6;I3L4S6	WDR45B	WD repeat domain phosphoinositide-interacting protein 3	IsMasterProtein	WD repeat domain phosphoinositide-interacting protein 3 OS=Homo sapiens OX=9606 GN=WDR45B PE=1 SV=2	2	1	6	metabolic process	cytosol;membrane	protein binding	WDR45B; WDR45L			Macroautophagy	14.4389	14.0191	14.4258	13.3386	13.3589	14.1324	12.9446	13.6145	13.6488	-0.684628	0.0231218	0.302249	FDR > 0.05	-0.891958	0.00601267	0.0897984	FDR > 0.05	1
B5MDE0	2395	IsMasterProtein	Protein RFT1 homolog OS=Homo sapiens OX=9606 GN=RFT1 PE=1 SV=1	Q96AA3;B5MDE0	RFT1	Protein RFT1 homolog	IsMasterProtein	Protein RFT1 homolog OS=Homo sapiens OX=9606 GN=RFT1 PE=1 SV=1	2	2	5	cell organization and biogenesis;transport	membrane	transporter activity	RFT1				15.5205	15.2969	15.6754	15.1098	14.9965	14.8854	14.7564	14.9033	15.2886	-0.500384	0.00727561	0.210863	FDR > 0.05	-0.514855	0.00620582	0.0920673	FDR > 0.05	1
Q15714	2603	IsMasterProtein	TSC22 domain family protein 1 OS=Homo sapiens OX=9606 GN=TSC22D1 PE=1 SV=3	Q15714;Q15714-2;Q15714-3;A0A087X0H8	TSC22D1	TSC22 domain family protein 1	IsMasterProtein	TSC22 domain family protein 1 OS=Homo sapiens OX=9606 GN=TSC22D1 PE=1 SV=3	3	1	27	cell organization and biogenesis;metabolic process;regulation of biological process;reproduction	cytoplasm;nucleus	protein binding	TSC22D1	Ectoderm Differentiation			15.6431	15.2085	15.9329	15.8824	15.694	15.6804	16.3944	16.0039	16.196	0.157424	0.385881	0.736581	FDR > 0.05	0.603287	0.00650989	0.0942513	FDR > 0.05	1
Q01105-2	2196	IsMasterProtein	Isoform 2 of Protein SET OS=Homo sapiens OX=9606 GN=SET	Q01105-2	SET	Isoform 2 of Protein SET	IsMasterProtein	Isoform 2 of Protein SET OS=Homo sapiens OX=9606 GN=SET	8	1	162	cell organization and biogenesis;metabolic process;regulation of biological process;transport	cytoplasm;cytosol;endoplasmic reticulum;nucleus	DNA binding;enzyme regulator activity;protein binding	SET	Histone Modifications			16.6148	16.3011	16.3458	16.519	16.6928	16.8492	17.2983	16.8098	16.7648	0.266444	0.119736	0.499083	FDR > 0.05	0.537073	0.00687412	0.0955537	FDR > 0.05	1
P06753-2	3543	IsMasterProtein	Isoform 2 of Tropomyosin alpha-3 chain OS=Homo sapiens OX=9606 GN=TPM3	P06753-2;A0A087WWU8;P06753-6;P06753-3;J3KN67;A0A2R2Y2Q3;A0A494C0P6	TPM3	Isoform 2 of Tropomyosin alpha-3 chain	IsMasterProtein	Isoform 2 of Tropomyosin alpha-3 chain OS=Homo sapiens OX=9606 GN=TPM3	21	4	434	cell organization and biogenesis;cellular component movement	cytoskeleton;cytosol	protein binding;structural molecule activity	TPM3	Striated Muscle Contraction			22.7284	23.0143	22.9423	22.8731	22.9501	22.96	23.799	23.2402	23.2014	0.0327406	0.834225	0.956072	FDR > 0.05	0.518528	0.00737721	0.0974354	FDR > 0.05	1
D6RB85	3591	IsMasterProtein	Calnexin (Fragment) OS=Homo sapiens OX=9606 GN=CANX PE=1 SV=1	D6RB85	CANX	Calnexin (Fragment)	IsMasterProtein	Calnexin (Fragment) OS=Homo sapiens OX=9606 GN=CANX PE=1 SV=1	6	1	110	metabolic process	endoplasmic reticulum	metal ion binding;protein binding					14.9654	14.5993	14.7935	14.3283	14.4186	14.5618	13.829	14.2855	14.5267	-0.349805	0.0666547	0.42531	FDR > 0.05	-0.572319	0.00752672	0.0977621	FDR > 0.05	1
Q13541	1669	IsMasterProtein	Eukaryotic translation initiation factor 4E-binding protein 1 OS=Homo sapiens OX=9606 GN=EIF4EBP1 PE=1 SV=3	Q13541	EIF4EBP1	Eukaryotic translation initiation factor 4E-binding protein 1	IsMasterProtein	Eukaryotic translation initiation factor 4E-binding protein 1 OS=Homo sapiens OX=9606 GN=EIF4EBP1 PE=1 SV=3	4	4	29	metabolic process;regulation of biological process;response to stimulus	cytoplasm;cytosol;nucleus	protein binding;translation regulator activity	EIF4EBP1	Translation Factors; AMP-activated Protein Kinase (AMPK) Signaling; Target Of Rapamycin (TOR) Signaling; Leptin signaling pathway; Follicle Stimulating Hormone (FSH) signaling pathway; Prolactin Signaling Pathway; Brain-Derived Neurotrophic Factor (BDNF) signaling pathway; Alpha 6 Beta 4 signaling pathway; Rac1/Pak1/p38/MMP-2 pathway; BDNF-TrkB Signaling; PI3K-AKT-mTOR signaling pathway and thera…	ErbB signaling pathway; PI3K-Akt signaling pathway; AMPK signaling pathway; HIF-1 signaling pathway; RNA transport; EGFR tyrosine kinase inhibitor resistance; Acute myeloid leukemia; Longevity regulating pathway; Insulin signaling pathway; mTOR signaling pathway; Choline metabolism in cancer	mTORC1-mediated signalling; Activation of the mRNA upon binding of the cap-binding complex and eIFs, and subsequent binding to 43S	16.4811	16.3122	16.354	16.7628	16.8901	16.9637	17.2697	16.7013	16.6834	0.489775	0.00892599	0.227835	FDR > 0.05	0.502383	0.00777915	0.0996705	FDR > 0.05	1
O75347	365	IsMasterProtein	Tubulin-specific chaperone A OS=Homo sapiens OX=9606 GN=TBCA PE=1 SV=3	E5RIW3;E5RJD8;O75347;E5RHG6;O75347-2;E5RIX8	TBCA	Tubulin-specific chaperone A	IsMasterProtein	Tubulin-specific chaperone A OS=Homo sapiens OX=9606 GN=TBCA PE=1 SV=3	5	5	61	cell organization and biogenesis;metabolic process	cytoplasm;cytoskeleton	protein binding;RNA binding	TBCA			Post-chaperonin tubulin folding pathway	20.4948	20.5474	20.7506	20.9888	20.9834	20.7336	21.5923	20.9268	20.9858	0.304318	0.104934	0.47448	FDR > 0.05	0.570656	0.00788556	0.0996705	FDR > 0.05	1
P13929	48	IsMasterProtein	Beta-enolase OS=Homo sapiens OX=9606 GN=ENO3 PE=1 SV=5	P13929;P13929-2;P13929-3;E5RGZ4	ENO3	Beta-enolase	IsMasterProtein	Beta-enolase OS=Homo sapiens OX=9606 GN=ENO3 PE=1 SV=5	8	1	70	metabolic process	cytoplasm;cytosol;membrane	catalytic activity;metal ion binding	ENO3	Glycolysis and Gluconeogenesis	Metabolic pathways; HIF-1 signaling pathway; RNA degradation; Carbon metabolism; Biosynthesis of amino acids; Glycolysis / Gluconeogenesis	Gluconeogenesis; Glycolysis	16.4739	17.2872	16.0813	15.8328	15.5203	15.7121	15.6418	15.6967	15.9446	-0.925755	0.00517091	0.204385	FDR > 0.05	-0.85309	0.00817351	0.100809	FDR > 0.05	1
Q9HCJ6	3107	IsMasterProtein	Synaptic vesicle membrane protein VAT-1 homolog-like OS=Homo sapiens OX=9606 GN=VAT1L PE=1 SV=2	Q9HCJ6	VAT1L	Synaptic vesicle membrane protein VAT-1 homolog-like	IsMasterProtein	Synaptic vesicle membrane protein VAT-1 homolog-like OS=Homo sapiens OX=9606 GN=VAT1L PE=1 SV=2	7	7	33	metabolic process		catalytic activity;metal ion binding;protein binding	VAT1L				18.4177	18.2759	18.3056	18.0461	18.6797	18.754	18.8792	18.8526	18.8901	0.160169	0.347038	0.71417	FDR > 0.05	0.54093	0.00818557	0.100809	FDR > 0.05	1
A0A0U1RRE5	3003	IsMasterProtein	Negative regulator of P-body association OS=Homo sapiens OX=9606 GN=NBDY PE=1 SV=1	A0A0U1RRE5	NBDY	Negative regulator of P-body association	IsMasterProtein	Negative regulator of P-body association OS=Homo sapiens OX=9606 GN=NBDY PE=1 SV=1	2	2	9	metabolic process;regulation of biological process	cytoplasm	protein binding	LOC550643; LINC01420; NBDY				15.1306	15.6412	15.6847	16.0549	16.0207	16.1769	16.6669	16.0291	15.8594	0.598659	0.0184413	0.281708	FDR > 0.05	0.699663	0.00836751	0.101202	FDR > 0.05	1
Q13753	602	IsMasterProtein	Laminin subunit gamma-2 OS=Homo sapiens OX=9606 GN=LAMC2 PE=1 SV=2	Q13753-2;Q13753	LAMC2	Laminin subunit gamma-2	IsMasterProtein	Laminin subunit gamma-2 OS=Homo sapiens OX=9606 GN=LAMC2 PE=1 SV=2	5	5	20	cell organization and biogenesis;metabolic process;regulation of biological process	extracellular;membrane	catalytic activity;motor activity	LAMC2	Alpha 6 Beta 4 signaling pathway; Focal Adhesion; Focal Adhesion-PI3K-Akt-mTOR-signaling pathway; Inflammatory Response Pathway	Pathways in cancer; Small cell lung cancer; PI3K-Akt signaling pathway; Toxoplasmosis; Amoebiasis; ECM-receptor interaction; Focal adhesion	Laminin interactions; Degradation of the extracellular matrix; MET activates PTK2 signaling; Type I hemidesmosome assembly; Anchoring fibril formation; Non-integrin membrane-ECM interactions	18.0099	17.5754	17.8922	18.2457	17.9414	17.9831	18.6338	18.0897	18.3354	0.230906	0.18011	0.567709	FDR > 0.05	0.527183	0.0086799	0.10287	FDR > 0.05	1
Q9UMZ2	1615	IsMasterProtein	Synergin gamma OS=Homo sapiens OX=9606 GN=SYNRG PE=1 SV=2	Q9UMZ2-4;Q9UMZ2;Q9UMZ2-5;Q9UMZ2-7;Q9UMZ2-3;Q9UMZ2-9;Q9UMZ2-8;Q9UMZ2-6	SYNRG	Synergin gamma	IsMasterProtein	Synergin gamma OS=Homo sapiens OX=9606 GN=SYNRG PE=1 SV=2	3	3	11	transport	cytoplasm;Golgi;membrane	protein binding	SYNRG				18.6974	17.9958	18.6716	19.4823	19.765	19.5313	20.5123	19.817	18.7565	1.13793	0.0137679	0.260071	FDR > 0.05	1.24031	0.00881254	0.103609	FDR > 0.05	1
Q14247	1151	IsMasterProtein	Src substrate cortactin OS=Homo sapiens OX=9606 GN=CTTN PE=1 SV=2	Q14247;Q14247-3;Q14247-2;H0YCD9;H0YEV2	CTTN	Src substrate cortactin	IsMasterProtein	Src substrate cortactin OS=Homo sapiens OX=9606 GN=CTTN PE=1 SV=2	26	26	403	cell organization and biogenesis;cellular component movement;regulation of biological process;transport	cytoplasm;cytoskeleton;cytosol;Golgi;membrane	protein binding	CTTN	Pathogenic Escherichia coli infection; Hepatitis C and Hepatocellular Carcinoma	Proteoglycans in cancer; Shigellosis; Tight junction; Bacterial invasion of epithelial cells; Pathogenic Escherichia coli infection	RHO GTPases activate PAKs; Clathrin-mediated endocytosis	23.4979	23.8662	23.7305	24.0092	24.0337	23.9977	24.8673	24.1351	24.0289	0.315358	0.141158	0.522155	FDR > 0.05	0.645565	0.00892222	0.103609	FDR > 0.05	1
O43865	889	IsMasterProtein	S-adenosylhomocysteine hydrolase-like protein 1 OS=Homo sapiens OX=9606 GN=AHCYL1 PE=1 SV=2	O43865;O43865-2	AHCYL1	S-adenosylhomocysteine hydrolase-like protein 1	IsMasterProtein	S-adenosylhomocysteine hydrolase-like protein 1 OS=Homo sapiens OX=9606 GN=AHCYL1 PE=1 SV=2	6	2	47	metabolic process;regulation of biological process;response to stimulus;transport	cytoplasm;cytosol;endoplasmic reticulum;membrane	catalytic activity;nucleotide binding;protein binding;RNA binding	AHCYL1	Trans-sulfuration and one carbon metabolism; One carbon metabolism and related pathways	Cysteine and methionine metabolism; Metabolic pathways	Ion homeostasis; FCERI mediated Ca+2 mobilization; PLC beta mediated events; DAG and IP3 signaling; Signaling by GPCR; Regulation of insulin secretion; VEGFR2 mediated cell proliferation; CLEC7A (Dectin-1) induces NFAT activation; Antigen activates B Cell Receptor (BCR) leading to generation of second messengers; Role of phospholipids in phagocytosis	15.363	15.6304	15.7123	16.0236	15.6755	15.5123	15.8989	16.3344	16.0393	0.168603	0.315409	0.689627	FDR > 0.05	0.522298	0.00899068	0.103609	FDR > 0.05	1
P40818-2	4467	IsMasterProtein	Isoform 2 of Ubiquitin carboxyl-terminal hydrolase 8 OS=Homo sapiens OX=9606 GN=USP8	P40818-2	USP8	Isoform 2 of Ubiquitin carboxyl-terminal hydrolase 8	IsMasterProtein	Isoform 2 of Ubiquitin carboxyl-terminal hydrolase 8 OS=Homo sapiens OX=9606 GN=USP8	2	2	8	cell organization and biogenesis;cell proliferation;metabolic process;response to stimulus	cytoplasm;cytosol;endosome;nucleus	catalytic activity;protein binding	USP8	EGF/EGFR Signaling Pathway			15.7414	16.0553	16.2174	16.4775	16.4381	16.2856	17.1274	16.3632	16.4509	0.395701	0.0734871	0.431623	FDR > 0.05	0.642414	0.00919	0.104022	FDR > 0.05	1
Q7Z422	4607	IsMasterProtein	SUZ domain-containing protein 1 OS=Homo sapiens OX=9606 GN=SZRD1 PE=1 SV=1	Q7Z422;Q7Z422-3;Q7Z422-2;Q7Z422-5;Q7Z422-4	SZRD1	SUZ domain-containing protein 1	IsMasterProtein	SUZ domain-containing protein 1 OS=Homo sapiens OX=9606 GN=SZRD1 PE=1 SV=1	2	2	12				SZRD1				17.2496	17.3571	17.3096	17.6417	17.6231	17.5964	18.3258	17.6326	17.6002	0.314959	0.0922141	0.451663	FDR > 0.05	0.547447	0.0093704	0.104789	FDR > 0.05	1
E7EX17	1399	IsMasterProtein	Eukaryotic translation initiation factor 4B OS=Homo sapiens OX=9606 GN=EIF4B PE=1 SV=1	E7EX17;P23588;P23588-2;F8W0K0;F8VP89;F8VSC7;F8VX11;F8VYE9;F8VRU1	EIF4B	Eukaryotic translation initiation factor 4B	IsMasterProtein	Eukaryotic translation initiation factor 4B OS=Homo sapiens OX=9606 GN=EIF4B PE=1 SV=1	15	15	176	cell organization and biogenesis;metabolic process;regulation of biological process	cytosol	catalytic activity;protein binding;RNA binding	EIF4B	Translation Factors; Focal Adhesion-PI3K-Akt-mTOR-signaling pathway; Interferon type I signaling pathways			20.9961	20.8838	21.2175	21.5322	21.36	21.2975	21.9609	21.3802	21.3498	0.36407	0.0524498	0.402145	FDR > 0.05	0.531134	0.00969164	0.106053	FDR > 0.05	1
I3L2L5	980	IsMasterProtein	Mapk-regulated corepressor-interacting protein 1 OS=Homo sapiens OX=9606 GN=MCRIP1 PE=1 SV=1	C9JLW8;I3L317;I3L2L5;I3L4Q0	MCRIP1	Mapk-regulated corepressor-interacting protein 1	IsMasterProtein	Mapk-regulated corepressor-interacting protein 1 OS=Homo sapiens OX=9606 GN=MCRIP1 PE=1 SV=1	4	4	27								19.0653	19.3778	19.0753	19.5236	19.715	19.7796	20.4267	19.6237	19.534	0.499897	0.0423819	0.368171	FDR > 0.05	0.688623	0.00974824	0.106092	FDR > 0.05	1
Q9C0C2	3508	IsMasterProtein	182 kDa tankyrase-1-binding protein OS=Homo sapiens OX=9606 GN=TNKS1BP1 PE=1 SV=4	Q9C0C2;Q9C0C2-2;E9PKK0;E9PKE7	TNKS1BP1	182 kDa tankyrase-1-binding protein	IsMasterProtein	182 kDa tankyrase-1-binding protein OS=Homo sapiens OX=9606 GN=TNKS1BP1 PE=1 SV=4	52	42	328	cell organization and biogenesis;metabolic process;regulation of biological process;response to stimulus	chromosome;cytoplasm;cytoskeleton;cytosol;nucleus	protein binding	TNKS1BP1			TP53 regulates transcription of additional cell cycle genes whose exact role in the p53 pathway remain uncertain; Deadenylation of mRNA	22.3877	22.4638	22.3315	22.5597	22.7485	22.7441	23.3843	22.8018	22.6296	0.289788	0.118012	0.495649	FDR > 0.05	0.544245	0.00979804	0.106117	FDR > 0.05	1
Q6ZTN6-3	2220	IsMasterProtein	Isoform 3 of Ankyrin repeat domain-containing protein 13D OS=Homo sapiens OX=9606 GN=ANKRD13D	Q6ZTN6-3	ANKRD13D	Isoform 3 of Ankyrin repeat domain-containing protein 13D	IsMasterProtein	Isoform 3 of Ankyrin repeat domain-containing protein 13D OS=Homo sapiens OX=9606 GN=ANKRD13D	2	2	5		cytoplasm;endosome;membrane	protein binding	ANKRD13D				14.5364	13.7216	13.8816	13.8057	13.8001	14.2082	13.4397	13.3334	13.4732	-0.108547	0.595026	0.861172	FDR > 0.05	-0.631098	0.010362	0.108718	FDR > 0.05	1
P00441	1887	IsMasterProtein	Superoxide dismutase [Cu-Zn] OS=Homo sapiens OX=9606 GN=SOD1 PE=1 SV=2	P00441;H7BYH4	SOD1	Superoxide dismutase [Cu-Zn]	IsMasterProtein	Superoxide dismutase [Cu-Zn] OS=Homo sapiens OX=9606 GN=SOD1 PE=1 SV=2	8	8	117	cell organization and biogenesis;cellular component movement;cellular homeostasis;metabolic process;regulation of biological process;response to stimulus;transport	cytoplasm;cytosol;extracellular;membrane;mitochondrion;nucleus;organelle lumen;vacuole	antioxidant activity;catalytic activity;metal ion binding;protein binding	SOD1	Selenium Micronutrient Network; Vitamin B12 Metabolism; Folate Metabolism; AGE/RAGE pathway; Dopamine metabolism; Amyotrophic lateral sclerosis (ALS); Copper homeostasis; Association Between Physico-Chemical Features and Toxicity Associated Pathways; One carbon metabolism and related pathways; Oxidative Stress	Amyotrophic lateral sclerosis (ALS); Longevity regulating pathway - multiple species; Prion diseases; Huntington's disease; Peroxisome	Platelet degranulation ; Gene and protein expression by JAK-STAT signaling after Interleukin-12 stimulation; Interleukin-12 family signaling; Detoxification of Reactive Oxygen Species	21.8177	22.4375	22.4875	22.5981	22.1956	22.2758	23.1716	22.6855	22.7915	0.108927	0.596086	0.862163	FDR > 0.05	0.635297	0.0103509	0.108718	FDR > 0.05	1
Q96D15	815	IsMasterProtein	Reticulocalbin-3 OS=Homo sapiens OX=9606 GN=RCN3 PE=1 SV=1	Q96D15;M0QZH0	RCN3	Reticulocalbin-3	IsMasterProtein	Reticulocalbin-3 OS=Homo sapiens OX=9606 GN=RCN3 PE=1 SV=1	5	5	46		endoplasmic reticulum;organelle lumen	metal ion binding;protein binding	RCN3				17.4347	16.9745	16.9713	17.3835	17.4236	17.6324	18.4028	17.5871	17.5306	0.353015	0.149304	0.529638	FDR > 0.05	0.71333	0.0107743	0.111012	FDR > 0.05	1
Q8IWZ8	1216	IsMasterProtein	SURP and G-patch domain-containing protein 1 OS=Homo sapiens OX=9606 GN=SUGP1 PE=1 SV=2	Q8IWZ8;K7EM86;V9GZ08	SUGP1	SURP and G-patch domain-containing protein 1	IsMasterProtein	SURP and G-patch domain-containing protein 1 OS=Homo sapiens OX=9606 GN=SUGP1 PE=1 SV=2	2	2	8	metabolic process	nucleus;spliceosomal complex	protein binding;RNA binding	SUGP1	mRNA Processing		mRNA Splicing - Major Pathway	15.23	15.0434	15.2411	15.3414	15.2906	15.5152	15.6978	16.2337	15.3635	0.210887	0.287603	0.661574	FDR > 0.05	0.593503	0.0108089	0.111021	FDR > 0.05	1
Q68CR1	4058	IsMasterProtein	Protein sel-1 homolog 3 OS=Homo sapiens OX=9606 GN=SEL1L3 PE=1 SV=2	Q68CR1;Q68CR1-2	SEL1L3	Protein sel-1 homolog 3	IsMasterProtein	Protein sel-1 homolog 3 OS=Homo sapiens OX=9606 GN=SEL1L3 PE=1 SV=2	2	2	7		membrane		SEL1L3				16.55	16.7781	16.883	16.7465	16.2297	16.2039	15.9764	16.2914	16.3739	-0.343619	0.0670663	0.42531	FDR > 0.05	-0.523094	0.0111616	0.112475	FDR > 0.05	1
Q9UK76	1354	IsMasterProtein	Jupiter microtubule associated homolog 1 OS=Homo sapiens OX=9606 GN=JPT1 PE=1 SV=3	Q9UK76-2;J3KT51;Q9UK76;Q9UK76-3;J3KSH8	JPT1	Jupiter microtubule associated homolog 1	IsMasterProtein	Jupiter microtubule associated homolog 1 OS=Homo sapiens OX=9606 GN=JPT1 PE=1 SV=3	4	4	45		cytoplasm;membrane;nucleus		HN1; JPT1				19.3031	19.4936	19.4853	20.0591	20.0535	19.9735	20.6135	19.8619	19.6888	0.601373	0.0144058	0.264528	FDR > 0.05	0.627424	0.0116317	0.114594	FDR > 0.05	1
A0A1W2PRL5	1624	IsMasterProtein	Adaptin ear-binding coat-associated protein 1 OS=Homo sapiens OX=9606 GN=NECAP1 PE=1 SV=1	F5H2U7;A0A1W2PRL5;A0A1W2PRM0;A0A1W2PNT6;A0A1W2PR09;F5GYH1;Q8NC96	NECAP1	Adaptin ear-binding coat-associated protein 1	IsMasterProtein	Adaptin ear-binding coat-associated protein 1 OS=Homo sapiens OX=9606 GN=NECAP1 PE=1 SV=1	2	2	12	transport	membrane						15.6489	15.8819	16.212	15.8442	14.9638	15.5607	15.1067	14.9945	15.4896	-0.458065	0.0782084	0.438564	FDR > 0.05	-0.71736	0.0122496	0.115495	FDR > 0.05	1
Q93050-1	1028	IsMasterProtein	Isoform 2 of V-type proton ATPase 116 kDa subunit a1 OS=Homo sapiens OX=9606 GN=ATP6V0A1	Q93050-1;Q93050-3;Q93050;K7EPG4;B7Z641;B7Z2A9;K7EM24;K7EN36	ATP6V0A1	Isoform 2 of V-type proton ATPase 116 kDa subunit a1	IsMasterProtein	Isoform 2 of V-type proton ATPase 116 kDa subunit a1 OS=Homo sapiens OX=9606 GN=ATP6V0A1	5	4	24	cell organization and biogenesis;cellular homeostasis;metabolic process;regulation of biological process;response to stimulus;transport	cytosol;Golgi;membrane	catalytic activity;protein binding;transporter activity	ATP6V0A1				17.7891	17.5546	17.6623	17.9265	18.4553	17.6851	19.2033	17.9792	18.4465	0.353658	0.248092	0.632129	FDR > 0.05	0.874331	0.0133371	0.119005	FDR > 0.05	1
O76070	3913	IsMasterProtein	Gamma-synuclein OS=Homo sapiens OX=9606 GN=SNCG PE=1 SV=2	O76070;F8W754	SNCG	Gamma-synuclein	IsMasterProtein	Gamma-synuclein OS=Homo sapiens OX=9606 GN=SNCG PE=1 SV=2	7	7	92	cell communication;cell organization and biogenesis;regulation of biological process;response to stimulus;transport	cytoplasm;cytoskeleton	protein binding	SNCG				20.0447	20.1376	20.4487	20.9474	20.4514	20.3467	21.0155	20.4634	20.9051	0.371516	0.0843149	0.445629	FDR > 0.05	0.584342	0.0135069	0.119554	FDR > 0.05	1
Q92805	75	IsMasterProtein	Golgin subfamily A member 1 OS=Homo sapiens OX=9606 GN=GOLGA1 PE=1 SV=3	Q92805	GOLGA1	Golgin subfamily A member 1	IsMasterProtein	Golgin subfamily A member 1 OS=Homo sapiens OX=9606 GN=GOLGA1 PE=1 SV=3	2	2	14	metabolic process;transport	cytosol;Golgi;membrane	catalytic activity;motor activity;protein binding;transporter activity	GOLGA1			Retrograde transport at the Trans-Golgi-Network	18.1011	18.1623	17.9329	19.3221	19.4804	19.5226	19.6957	18.5093	18.4765	1.37628	0.000679883	0.109895	FDR > 0.05	0.828387	0.0144015	0.124764	FDR > 0.05	1
E9PGZ1	3316	IsMasterProtein	Caldesmon OS=Homo sapiens OX=9606 GN=CALD1 PE=1 SV=1	Q05682-4;E9PGZ1;Q05682-5;E7EX44;Q05682-2;Q05682;Q05682-6;Q05682-3;C9J813;A0A6Q8PGI1;C9JEK3	CALD1	Caldesmon	IsMasterProtein	Caldesmon OS=Homo sapiens OX=9606 GN=CALD1 PE=1 SV=1	19	19	148			protein binding					21.1652	21.1802	21.1774	21.6537	21.594	21.7	22.4317	21.6499	21.3747	0.474983	0.0552993	0.408289	FDR > 0.05	0.644493	0.0151035	0.126598	FDR > 0.05	1
P24385	2763	IsMasterProtein	G1/S-specific cyclin-D1 OS=Homo sapiens OX=9606 GN=CCND1 PE=1 SV=1	P24385	CCND1	G1/S-specific cyclin-D1	IsMasterProtein	G1/S-specific cyclin-D1 OS=Homo sapiens OX=9606 GN=CCND1 PE=1 SV=1	2	2	9	cell differentiation;cell division;cell proliferation;metabolic process;regulation of biological process;response to stimulus;transport	cytoplasm;cytosol;membrane;nucleus	catalytic activity;enzyme regulator activity;protein binding	CCND1	Androgen receptor signaling pathway; miRNA Regulation of DNA Damage Response; miRNAs involved in DNA damage response; Leptin signaling pathway; IL-7 Signaling Pathway; Signaling Pathways in Glioblastoma; Spinal Cord Injury; Retinoblastoma (RB) in Cancer; Bladder Cancer; Mesodermal Commitment Pathway; PPAR Alpha Pathway; Focal Adhesion; Copper homeostasis; Photodynamic therapy-induced NF-kB surviv…	Viral carcinogenesis; Oxytocin signaling pathway; Wnt signaling pathway; Thyroid cancer; Hippo signaling pathway; AGE-RAGE signaling pathway in diabetic complications; Small cell lung cancer; Prolactin signaling pathway; Prostate cancer; p53 signaling pathway; Hepatitis B; Breast cancer; Jak-STAT signaling pathway; Cell cycle; Non-small cell lung cancer; HTLV-I infection; Bladder cancer; Chronic …	RUNX3 regulates WNT signaling; RMTs methylate histone arginines; Ubiquitin-dependent degradation of Cyclin D1; RUNX3 regulates p14-ARF; Cyclin D associated events in G1; SCF(Skp2)-mediated degradation of p27/p21; PTK6 Regulates Cell Cycle; Regulation of RUNX1 Expression and Activity; Interleukin-4 and 13 signaling; Pre-NOTCH Transcription and Translation; Transcriptional regulation by RUNX2	17.7359	17.8962	17.2051	17.1984	17.6015	17.6562	17.2589	17.0385	16.7438	-0.127012	0.544865	0.835851	FDR > 0.05	-0.598656	0.01533	0.127405	FDR > 0.05	1
P56181	3173	IsMasterProtein	NADH dehydrogenase [ubiquinone] flavoprotein 3, mitochondrial OS=Homo sapiens OX=9606 GN=NDUFV3 PE=1 SV=2	P56181	NDUFV3	NADH dehydrogenase [ubiquinone] flavoprotein 3, mitochondrial	IsMasterProtein	NADH dehydrogenase [ubiquinone] flavoprotein 3, mitochondrial OS=Homo sapiens OX=9606 GN=NDUFV3 PE=1 SV=2	2	1	25	cell organization and biogenesis;metabolic process;transport	membrane;mitochondrion	catalytic activity;RNA binding	NDUFV3	Electron Transport Chain; Oxidative phosphorylation	Metabolic pathways; Huntington's disease; Oxidative phosphorylation; Parkinson's disease; Non-alcoholic fatty liver disease (NAFLD); Alzheimer's disease	Complex I biogenesis	15.9664	16.2268	15.9655	16.144	16.4319	16.2977	17.0189	16.3548	16.3486	0.238303	0.208413	0.597607	FDR > 0.05	0.521205	0.0154742	0.128067	FDR > 0.05	1
P09497-2	149	IsMasterProtein	Isoform Non-brain of Clathrin light chain B OS=Homo sapiens OX=9606 GN=CLTB	P09497-2;P09497;D6RJD1	CLTB	Isoform Non-brain of Clathrin light chain B	IsMasterProtein	Isoform Non-brain of Clathrin light chain B OS=Homo sapiens OX=9606 GN=CLTB	9	9	96	cell organization and biogenesis;transport	cytosol;membrane	protein binding;structural molecule activity	CLTB				21.1906	21.1228	21.3578	21.5296	21.4673	21.4794	22.2077	21.4751	21.5044	0.268366	0.157658	0.538244	FDR > 0.05	0.505359	0.0171694	0.136302	FDR > 0.05	1
A0A2R8YGH5	1953	IsMasterProtein	AP complex subunit sigma OS=Homo sapiens OX=9606 GN=AP1S1 PE=1 SV=1	P61966;A0A2R8YGH5	AP1S1	AP complex subunit sigma	IsMasterProtein	AP complex subunit sigma OS=Homo sapiens OX=9606 GN=AP1S1 PE=1 SV=1	2	2	8								14.9249	14.3102	14.7003	14.8333	15.4003	15.3113	15.506	15.0527	15.0947	0.536513	0.0240419	0.30344	FDR > 0.05	0.57269	0.0177846	0.138864	FDR > 0.05	1
Q5T123	2765	IsMasterProtein	SH3 domain-binding glutamic acid-rich-like protein 3 OS=Homo sapiens OX=9606 GN=SH3BGRL3 PE=1 SV=1	Q9H299;Q5T123	SH3BGRL3	SH3 domain-binding glutamic acid-rich-like protein 3	IsMasterProtein	SH3 domain-binding glutamic acid-rich-like protein 3 OS=Homo sapiens OX=9606 GN=SH3BGRL3 PE=1 SV=1	3	3	54	cellular homeostasis;metabolic process;regulation of biological process	cytoplasm	catalytic activity	SH3BGRL3				19.1517	19.7283	19.0079	19.5693	19.7352	19.7613	20.4569	19.8491	19.5905	0.392634	0.125073	0.504159	FDR > 0.05	0.669559	0.0177328	0.138864	FDR > 0.05	1
P51397	1578	IsMasterProtein	Death-associated protein 1 OS=Homo sapiens OX=9606 GN=DAP PE=1 SV=3	P51397;B4DQ75	DAP	Death-associated protein 1	IsMasterProtein	Death-associated protein 1 OS=Homo sapiens OX=9606 GN=DAP PE=1 SV=3	3	3	49	cell communication;cell death;metabolic process;regulation of biological process;response to stimulus		protein binding	DAP				19.3231	20.2714	19.7009	19.9976	20.2026	20.0773	20.8282	20.2475	20.2233	0.327363	0.193431	0.585215	FDR > 0.05	0.667859	0.0181556	0.13967	FDR > 0.05	1
A0A494BZZ2	437	IsMasterProtein	Tropomyosin alpha-1 chain OS=Homo sapiens OX=9606 GN=TPM1 PE=1 SV=1	A0A494BZZ2;H0YKJ4;P09493-5;H0YK48;A0A494C0V8	TPM1	Tropomyosin alpha-1 chain	IsMasterProtein	Tropomyosin alpha-1 chain OS=Homo sapiens OX=9606 GN=TPM1 PE=1 SV=1	13	1	189								16.3774	16.6749	16.2346	16.495	16.6974	16.8279	17.529	16.8023	16.7286	0.244482	0.267007	0.647176	FDR > 0.05	0.59101	0.0183218	0.139839	FDR > 0.05	1
P04733	2341	IsMasterProtein	Metallothionein-1F OS=Homo sapiens OX=9606 GN=MT1F PE=1 SV=1	P04733	MT1F	Metallothionein-1F	IsMasterProtein	Metallothionein-1F OS=Homo sapiens OX=9606 GN=MT1F PE=1 SV=1	2	1	9	regulation of biological process;response to stimulus	cytoplasm;nucleus	metal ion binding;protein binding	MT1F	Copper homeostasis; Zinc homeostasis	Mineral absorption	Metallothioneins bind metals	15.9039	17.2029	17.8208	16.7558	15.9488	14.7184	15.5033	14.6078	15.806	-1.16819	0.0774144	0.436587	FDR > 0.05	-1.6702	0.0188461	0.140749	FDR > 0.05	1
Q96QZ7	1860	IsMasterProtein	Membrane-associated guanylate kinase, WW and PDZ domain-containing protein 1 OS=Homo sapiens OX=9606 GN=MAGI1 PE=1 SV=3	Q96QZ7-7;Q96QZ7-2;A0A087WT53;Q96QZ7-6;Q96QZ7	MAGI1	Membrane-associated guanylate kinase, WW and PDZ domain-containing protein 1	IsMasterProtein	Membrane-associated guanylate kinase, WW and PDZ domain-containing protein 1 OS=Homo sapiens OX=9606 GN=MAGI1 PE=1 SV=3	2	2	5	cell death;cell organization and biogenesis;regulation of biological process;response to stimulus	cytoplasm;membrane;nucleus	nucleotide binding;protein binding;structural molecule activity	MAGI1	Pathways Affected in Adenoid Cystic Carcinoma	Tight junction; Rap1 signaling pathway		17.6643	16.2764	16.2055	16.2375	16.4618	15.9507	15.7338	15.5888	15.9783	-0.498751	0.174865	0.564032	FDR > 0.05	-0.948418	0.0202873	0.146718	FDR > 0.05	1
P80297	441	IsMasterProtein	Metallothionein-1X OS=Homo sapiens OX=9606 GN=MT1X PE=1 SV=1	P13640-2;P80297;P02795;P13640	MT1X	Metallothionein-1X	IsMasterProtein	Metallothionein-1X OS=Homo sapiens OX=9606 GN=MT1X PE=1 SV=1	2	2	19	regulation of biological process;response to stimulus	cytoplasm;nucleus	metal ion binding;protein binding	MT1X	Copper homeostasis; Zinc homeostasis; Oxidative Stress	Mineral absorption	Metallothioneins bind metals	19.424	20.8877	20.806	19.9777	19.7907	18.7423	19.4484	18.4617	19.3973	-0.868998	0.0879358	0.449058	FDR > 0.05	-1.27006	0.0205352	0.147577	FDR > 0.05	1
Q9BT23	4499	IsMasterProtein	LIM domain-containing protein 2 OS=Homo sapiens OX=9606 GN=LIMD2 PE=1 SV=1	Q9BT23;J3QQM5;J3KRR0;J3QL69	LIMD2	LIM domain-containing protein 2	IsMasterProtein	LIM domain-containing protein 2 OS=Homo sapiens OX=9606 GN=LIMD2 PE=1 SV=1	4	3	22		cytoplasm;nucleus	metal ion binding;protein binding	LIMD2				17.9504	18.0194	17.4452	18.3089	18.2961	18.3294	18.7433	18.1722	18.0831	0.506487	0.0250627	0.304808	FDR > 0.05	0.527891	0.0207797	0.148589	FDR > 0.05	1
P16949	1637	IsMasterProtein	Stathmin OS=Homo sapiens OX=9606 GN=STMN1 PE=1 SV=3	P16949;P16949-2;A2A2D0;Q93045;E5RGX5;Q93045-2	STMN1	Stathmin	IsMasterProtein	Stathmin OS=Homo sapiens OX=9606 GN=STMN1 PE=1 SV=3	7	7	124	cell differentiation;cell organization and biogenesis;development;regulation of biological process;response to stimulus	cytoplasm;cytoskeleton;cytosol;membrane	protein binding;signal transducer activity	STMN1	Regulation of Microtubule Cytoskeleton; Retinoblastoma (RB) in Cancer; Rac1/Pak1/p38/MMP-2 pathway; MAPK Signaling Pathway; EGF/EGFR Signaling Pathway	MAPK signaling pathway; MicroRNAs in cancer		22.3147	22.7729	22.7293	23.182	22.9697	22.9398	23.6037	22.8922	22.9295	0.424879	0.0568241	0.412971	FDR > 0.05	0.536147	0.0220728	0.152645	FDR > 0.05	1
Q13751	1993	IsMasterProtein	Laminin subunit beta-3 OS=Homo sapiens OX=9606 GN=LAMB3 PE=1 SV=1	Q13751	LAMB3	Laminin subunit beta-3	IsMasterProtein	Laminin subunit beta-3 OS=Homo sapiens OX=9606 GN=LAMB3 PE=1 SV=1	4	4	20	cell differentiation;cell organization and biogenesis	extracellular	protein binding;structural molecule activity	LAMB3	Alpha 6 Beta 4 signaling pathway; Focal Adhesion; Focal Adhesion-PI3K-Akt-mTOR-signaling pathway	ECM-receptor interaction; Toxoplasmosis; Small cell lung cancer; Pathways in cancer; PI3K-Akt signaling pathway; Focal adhesion; Amoebiasis	Laminin interactions; Degradation of the extracellular matrix; MET activates PTK2 signaling; Type I hemidesmosome assembly; Anchoring fibril formation; Non-integrin membrane-ECM interactions	15.5991	14.8052	16.0363	16.7319	15.8991	15.6469	16.704	15.9762	16.6929	0.612432	0.122863	0.504159	FDR > 0.05	0.977467	0.0233668	0.157085	FDR > 0.05	1
O14920	3511	IsMasterProtein	Inhibitor of nuclear factor kappa-B kinase subunit beta OS=Homo sapiens OX=9606 GN=IKBKB PE=1 SV=1	A0A499FJS7;O14920-2;O14920-4;O14920;G3V105	IKBKB	Inhibitor of nuclear factor kappa-B kinase subunit beta	IsMasterProtein	Inhibitor of nuclear factor kappa-B kinase subunit beta OS=Homo sapiens OX=9606 GN=IKBKB PE=1 SV=1	5	5	15	cell organization and biogenesis;defense response;metabolic process;regulation of biological process;response to stimulus	cytoplasm;cytosol;membrane;nucleus	catalytic activity;nucleotide binding;protein binding	IKBKB	Nucleotide-binding Oligomerization Domain (NOD) pathway; Osteopontin Signaling; Regulation of toll-like receptor signaling pathway; MicroRNAs in cardiomyocyte hypertrophy; Type II diabetes mellitus; IL-1 signaling pathway; RANKL/RANK (Receptor activator of NFKB (ligand)) Signaling Pathway; Leptin signaling pathway; TNF related weak inducer of apoptosis (TWEAK) Signaling Pathway; IL17 signaling pa…	Chagas disease (American trypanosomiasis); Acute myeloid leukemia; Ras signaling pathway; Chronic myeloid leukemia; Non-alcoholic fatty liver disease (NAFLD); Insulin signaling pathway; Toxoplasmosis; PI3K-Akt signaling pathway; T cell receptor signaling pathway; Type II diabetes mellitus; Epithelial cell signaling in Helicobacter pylori infection; Neurotrophin signaling pathway; Herpes simplex i…	IRAK1 recruits IKK complex upon TLR7/8 or 9 stimulation; IKBKG deficiency causes anhidrotic ectodermal dysplasia with immunodeficiency (EDA-ID) (via TLR); Downstream TCR signaling; NOD1/2 Signaling Pathway; NF-kB activation through FADD/RIP-1 pathway mediated by caspase-8 and -10; TRAF6 mediated NF-kB activation; TICAM1, RIP1-mediated IKK complex recruitment ; TAK1 activates NFkB by phosphorylati…	18.7694	18.0358	17.8578	17.7589	17.789	18.0227	17.6943	17.6533	17.6916	-0.364143	0.101226	0.470236	FDR > 0.05	-0.541279	0.0235547	0.157318	FDR > 0.05	1
Q9ULD0	1658	IsMasterProtein	2-oxoglutarate dehydrogenase-like, mitochondrial OS=Homo sapiens OX=9606 GN=OGDHL PE=1 SV=3	Q9ULD0;Q9ULD0-3;Q9ULD0-2	OGDHL	2-oxoglutarate dehydrogenase-like, mitochondrial	IsMasterProtein	2-oxoglutarate dehydrogenase-like, mitochondrial OS=Homo sapiens OX=9606 GN=OGDHL PE=1 SV=3	6	1	40	metabolic process	cytosol;mitochondrion;organelle lumen	catalytic activity;metal ion binding;protein binding	OGDHL		Tryptophan metabolism; Lysine degradation; Citrate cycle (TCA cycle); Metabolic pathways; Carbon metabolism		15.3821	15.4073	15.234	15.1108	14.4848	14.8237	14.3865	14.8215	15.181	-0.534709	0.0269517	0.310513	FDR > 0.05	-0.544808	0.0248184	0.161472	FDR > 0.05	1
A0A5H1ZRP8	385	IsMasterProtein	Dystrophin OS=Homo sapiens OX=9606 GN=DMD PE=1 SV=1	P11532-4;A0A087WV90;P11532;P11532-2;P11532-3;A0A075B6G3;A0A5H1ZRP8;P11532-11;A0A087WTU7	DMD	Dystrophin	IsMasterProtein	Dystrophin OS=Homo sapiens OX=9606 GN=DMD PE=1 SV=1	2	2	13								18.2156	17.4504	17.5236	18.3579	18.7486	18.9595	19.5443	18.9126	17.82	0.958789	0.0350029	0.338583	FDR > 0.05	1.02907	0.0259067	0.164519	FDR > 0.05	1
H0YMG7	1281	IsMasterProtein	Retinal dehydrogenase 2 OS=Homo sapiens OX=9606 GN=ALDH1A2 PE=1 SV=1	H0YMG7;O94788;O94788-3;O94788-4;O94788-2	ALDH1A2	Retinal dehydrogenase 2	IsMasterProtein	Retinal dehydrogenase 2 OS=Homo sapiens OX=9606 GN=ALDH1A2 PE=1 SV=1	9	7	45	metabolic process		catalytic activity					17.2108	17.6287	16.6026	16.6161	16.9687	17.1431	16.5894	16.6028	16.4167	-0.238075	0.329657	0.699434	FDR > 0.05	-0.611101	0.0261499	0.165148	FDR > 0.05	1
P06702	2634	IsMasterProtein	Protein S100-A9 OS=Homo sapiens OX=9606 GN=S100A9 PE=1 SV=1	P06702	S100A9	Protein S100-A9	IsMasterProtein	Protein S100-A9 OS=Homo sapiens OX=9606 GN=S100A9 PE=1 SV=1	2	2	8	cell communication;cell death;cellular component movement;defense response;metabolic process;regulation of biological process;response to stimulus;transport	cytoplasm;cytoskeleton;cytosol;extracellular;membrane;nucleus;organelle lumen	antioxidant activity;catalytic activity;metal ion binding;protein binding;signal transducer activity	S100A9	IL1 and megakaryocytes in obesity		Neutrophil degranulation; Metal sequestration by antimicrobial proteins; Regulation of TLR by endogenous ligand	17.6402	17.8748	18.4521	19.2608	18.0359	18.0051	18.7502	18.6202	20.1815	0.444895	0.355392	0.721441	FDR > 0.05	1.19494	0.0274068	0.168671	FDR > 0.05	1
Q15847	3040	IsMasterProtein	Adipogenesis regulatory factor OS=Homo sapiens OX=9606 GN=ADIRF PE=1 SV=1	Q15847	ADIRF	Adipogenesis regulatory factor	IsMasterProtein	Adipogenesis regulatory factor OS=Homo sapiens OX=9606 GN=ADIRF PE=1 SV=1	4	4	41	cell differentiation;metabolic process;regulation of biological process;response to stimulus	cytosol;nucleus		ADIRF; C10orf116			Transcriptional regulation of white adipocyte differentiation	20.131	20.6852	19.7537	20.5075	20.9661	20.9714	21.5095	20.7045	20.5844	0.625046	0.0551318	0.407724	FDR > 0.05	0.742833	0.0277638	0.16921	FDR > 0.05	1
E9PNP3	112	IsMasterProtein	Mth938 domain-containing protein OS=Homo sapiens OX=9606 GN=AAMDC PE=1 SV=1	E9PNP3;Q9H7C9;E9PR47;E9PIQ4;K4DI89;Q9H7C9-3;Q9H7C9-2;E9PJP1;E9PLK9	AAMDC	Mth938 domain-containing protein	IsMasterProtein	Mth938 domain-containing protein OS=Homo sapiens OX=9606 GN=AAMDC PE=1 SV=1	5	5	44	regulation of biological process	cytoplasm	protein binding	AAMDC				19.6751	20.2144	19.6674	20.013	20.1009	20.1395	20.7967	20.2066	20.0922	0.23221	0.26748	0.647176	FDR > 0.05	0.512927	0.0277182	0.16921	FDR > 0.05	1
Q5JSL0	1370	IsMasterProtein	High mobility group nucleosome-binding domain-containing protein 5 (Fragment) OS=Homo sapiens OX=9606 GN=HMGN5 PE=1 SV=1	Q5JSK6;Q5JSL0;P82970;Q5JSK9	HMGN5	High mobility group nucleosome-binding domain-containing protein 5 (Fragment)	IsMasterProtein	High mobility group nucleosome-binding domain-containing protein 5 (Fragment) OS=Homo sapiens OX=9606 GN=HMGN5 PE=1 SV=1	2	2	8	cell organization and biogenesis;metabolic process;regulation of biological process	chromosome;nucleus	DNA binding;protein binding;RNA binding	HMGN5				15.5468	14.8172	14.9302	15.5287	15.4852	15.5167	16.1039	15.3526	15.5336	0.412122	0.090848	0.450725	FDR > 0.05	0.565325	0.0285871	0.171112	FDR > 0.05	1
Q32P51	1802	IsMasterProtein	Heterogeneous nuclear ribonucleoprotein A1-like 2 OS=Homo sapiens OX=9606 GN=HNRNPA1L2 PE=2 SV=2	Q32P51	HNRNPA1L2	Heterogeneous nuclear ribonucleoprotein A1-like 2	IsMasterProtein	Heterogeneous nuclear ribonucleoprotein A1-like 2 OS=Homo sapiens OX=9606 GN=HNRNPA1L2 PE=2 SV=2	12	1	191	metabolic process;transport	cytoplasm;nucleus;spliceosomal complex	RNA binding	HNRNPA1L2		Spliceosome		15.7056	16.4204	16.3661	15.8441	14.2334	14.7634	14.8434	14.7542	15.7682	-1.21707	0.0150803	0.265932	FDR > 0.05	-1.04207	0.0306704	0.17689	FDR > 0.05	1
Q96CX2	3561	IsMasterProtein	BTB/POZ domain-containing protein KCTD12 OS=Homo sapiens OX=9606 GN=KCTD12 PE=1 SV=1	Q96CX2	KCTD12	BTB/POZ domain-containing protein KCTD12	IsMasterProtein	BTB/POZ domain-containing protein KCTD12 OS=Homo sapiens OX=9606 GN=KCTD12 PE=1 SV=1	8	8	70	cell organization and biogenesis;transport	membrane	protein binding;RNA binding;transporter activity	KCTD12				20.9013	21.3366	20.2283	20.1749	20.588	20.5197	20.2927	20.1972	20.1738	-0.394563	0.128118	0.505286	FDR > 0.05	-0.600842	0.030744	0.177029	FDR > 0.05	1
Q9C005	3166	IsMasterProtein	Protein dpy-30 homolog OS=Homo sapiens OX=9606 GN=DPY30 PE=1 SV=1	Q9C005	DPY30	Protein dpy-30 homolog	IsMasterProtein	Protein dpy-30 homolog OS=Homo sapiens OX=9606 GN=DPY30 PE=1 SV=1	2	2	6	cell organization and biogenesis;metabolic process;regulation of biological process;transport	Golgi;nucleus	catalytic activity;protein binding	DPY30			PKMTs methylate histone lysines; RUNX1 regulates genes involved in megakaryocyte differentiation and platelet function	19.3855	18.9177	19.1443	19.3566	19.3063	19.618	20.1676	19.414	19.4251	0.277779	0.208055	0.597607	FDR > 0.05	0.519753	0.031358	0.177887	FDR > 0.05	1
P84157	3207	IsMasterProtein	Matrix-remodeling-associated protein 7 OS=Homo sapiens OX=9606 GN=MXRA7 PE=1 SV=1	P84157	MXRA7	Matrix-remodeling-associated protein 7	IsMasterProtein	Matrix-remodeling-associated protein 7 OS=Homo sapiens OX=9606 GN=MXRA7 PE=1 SV=1	3	1	33		membrane		MXRA7				12.5849	11.9991	11.2214	12.9243	12.8725	12.738	13.1355	12.695	12.3166	0.909816	0.0159428	0.26746	FDR > 0.05	0.780573	0.0319061	0.179276	FDR > 0.05	1
A0A0A0MSA0	82	IsMasterProtein	Laminin subunit alpha-3 OS=Homo sapiens OX=9606 GN=LAMA3 PE=1 SV=1	A0A0A6YYF2;Q16787;A0A0A0MTS5;Q16787-3;A0A0A0MSA0;Q16787-1;Q16787-4;A0A3B3ITG1;K7EIP4	LAMA3	Laminin subunit alpha-3	IsMasterProtein	Laminin subunit alpha-3 OS=Homo sapiens OX=9606 GN=LAMA3 PE=1 SV=1	10	10	37	cell differentiation;cell organization and biogenesis;cellular component movement;regulation of biological process;transport	extracellular	catalytic activity;motor activity;protein binding;structural molecule activity	LAMA3	Alpha 6 Beta 4 signaling pathway; Focal Adhesion; Overview of nanoparticle effects; Focal Adhesion-PI3K-Akt-mTOR-signaling pathway			17.4885	16.6374	17.9913	18.5308	17.4939	17.4391	18.7706	17.8232	18.5293	0.448879	0.289003	0.661912	FDR > 0.05	1.00195	0.0324964	0.179947	FDR > 0.05	1
Q13625	1639	IsMasterProtein	Apoptosis-stimulating of p53 protein 2 OS=Homo sapiens OX=9606 GN=TP53BP2 PE=1 SV=2	Q13625;Q13625-3;Q13625-2	TP53BP2	Apoptosis-stimulating of p53 protein 2	IsMasterProtein	Apoptosis-stimulating of p53 protein 2 OS=Homo sapiens OX=9606 GN=TP53BP2 PE=1 SV=2	2	2	7	cell death;metabolic process;regulation of biological process;response to stimulus	cytoplasm;mitochondrion;nucleus	protein binding	TP53BP2		Hippo signaling pathway	Regulation of TP53 Activity through Association with Co-factors; TP53 Regulates Transcription of Death Receptors and Ligands; TP53 regulates transcription of several additional cell death genes whose specific roles in p53-dependent apoptosis remain uncertain; TP53 Regulates Transcription of Genes Involved in Cytochrome C Release; Activation of PUMA and translocation to mitochondria	14.4479	14.2746	14.8733	14.9194	14.7159	15.3965	15.4244	14.9932	14.7966	0.478651	0.0587182	0.414009	FDR > 0.05	0.539486	0.0373112	0.193378	FDR > 0.05	1
Q6NXE6	2174	IsMasterProtein	Armadillo repeat-containing protein 6 OS=Homo sapiens OX=9606 GN=ARMC6 PE=1 SV=2	Q6NXE6;Q6NXE6-2;F5GWV0;F5H3X1;F5H2K4;F5H4P3;F5H2X2;F5H052;H0YH65;B4E1N1	ARMC6	Armadillo repeat-containing protein 6	IsMasterProtein	Armadillo repeat-containing protein 6 OS=Homo sapiens OX=9606 GN=ARMC6 PE=1 SV=2	4	4	15	cell differentiation	cytosol	protein binding	ARMC6				17.5822	17.229	17.4972	17.6595	17.6205	18.2165	18.7924	17.6432	17.8523	0.396027	0.188727	0.580748	FDR > 0.05	0.659847	0.0414927	0.202631	FDR > 0.05	1
E9PHN7	949	IsMasterProtein	Glutathione S-transferase Mu 2 OS=Homo sapiens OX=9606 GN=GSTM2 PE=1 SV=2	E9PHN7;P28161;P28161-2;E9PLF1;E9PHN6;F6XZQ7	GSTM2	Glutathione S-transferase Mu 2	IsMasterProtein	Glutathione S-transferase Mu 2 OS=Homo sapiens OX=9606 GN=GSTM2 PE=1 SV=2	3	1	19	metabolic process		catalytic activity;protein binding		NRF2 pathway; Metapathway biotransformation			14.4403	15.2825	14.2393	14.3649	14.4075	14.7011	14.2274	14.1785	13.9297	-0.162877	0.507714	0.816762	FDR > 0.05	-0.542156	0.0465934	0.217298	FDR > 0.05	1
Q8IUC8	4129	IsMasterProtein	Polypeptide N-acetylgalactosaminyltransferase 13 OS=Homo sapiens OX=9606 GN=GALNT13 PE=2 SV=2	Q8IUC8;Q8IUC8-3;Q8IUC8-2	GALNT13	Polypeptide N-acetylgalactosaminyltransferase 13	IsMasterProtein	Polypeptide N-acetylgalactosaminyltransferase 13 OS=Homo sapiens OX=9606 GN=GALNT13 PE=2 SV=2	2	1	5	metabolic process	Golgi;membrane	catalytic activity;metal ion binding	GALNT13		Mucin type O-glycan biosynthesis; Metabolic pathways	O-linked glycosylation of mucins	18.6854	15.8646	16.7525	17.3831	16.8724	17.8577	18.4263	18.5486	18.3168	0.270225	0.652634	0.889238	FDR > 0.05	1.32975	0.0469693	0.21797	FDR > 0.05	1
P02452	1928	IsMasterProtein	Collagen alpha-1(I) chain OS=Homo sapiens OX=9606 GN=COL1A1 PE=1 SV=5	P02452	COL1A1	Collagen alpha-1(I) chain	IsMasterProtein	Collagen alpha-1(I) chain OS=Homo sapiens OX=9606 GN=COL1A1 PE=1 SV=5	18	17	170	cell communication;cell differentiation;cell organization and biogenesis;cellular component movement;coagulation;metabolic process;regulation of biological process;response to stimulus;transport	cytoplasm;endoplasmic reticulum;extracellular;Golgi;organelle lumen	metal ion binding;protein binding;structural molecule activity	COL1A1	Focal Adhesion; Osteoblast Signaling; Focal Adhesion-PI3K-Akt-mTOR-signaling pathway; miR-509-3p alteration of YAP1/ECM axis; Inflammatory Response Pathway; Senescence and Autophagy in Cancer	Focal adhesion; ECM-receptor interaction; Amoebiasis; PI3K-Akt signaling pathway; Protein digestion and absorption; Platelet activation; AGE-RAGE signaling pathway in diabetic complications	Collagen degradation; Integrin cell surface interactions; MET activates PTK2 signaling; Crosslinking of collagen fibrils; Anchoring fibril formation; Platelet Adhesion to exposed collagen; Scavenging by Class A Receptors; Syndecan interactions; GP1b-IX-V activation signalling; ECM proteoglycans; RUNX2 regulates osteoblast differentiation; Platelet Aggregation (Plug Formation); Immunoregulatory in…	21.8996	21.3433	21.3974	20.6621	23.0271	21.9537	22.0712	22.9319	23.1619	0.334201	0.531787	0.830309	FDR > 0.05	1.17491	0.047372	0.218714	FDR > 0.05	1
P10398	4139	IsMasterProtein	Serine/threonine-protein kinase A-Raf OS=Homo sapiens OX=9606 GN=ARAF PE=1 SV=2	Q96II5;P10398	ARAF	Serine/threonine-protein kinase A-Raf	IsMasterProtein	Serine/threonine-protein kinase A-Raf OS=Homo sapiens OX=9606 GN=ARAF PE=1 SV=2	4	1	19	cell differentiation;development;metabolic process;regulation of biological process;response to stimulus	cytosol;mitochondrion	catalytic activity;metal ion binding;nucleotide binding;protein binding;signal transducer activity	ARAF	Integrin-mediated Cell Adhesion; Signaling Pathways in Glioblastoma; Common Pathways Underlying Drug Addiction; Focal Adhesion; ESC Pluripotency Pathways; MAPK Cascade; ErbB Signaling Pathway	Insulin signaling pathway; ErbB signaling pathway; Regulation of actin cytoskeleton; Breast cancer; EGFR tyrosine kinase inhibitor resistance; Non-small cell lung cancer; Glioma; FoxO signaling pathway; Pathways in cancer; Hepatitis C; Vascular smooth muscle contraction; Colorectal cancer; Long-term depression; Progesterone-mediated oocyte maturation; Melanoma; Chronic myeloid leukemia; Long-term…	Paradoxical activation of RAF signaling by kinase inactive BRAF; Signaling by BRAF and RAF fusions; MAP2K and MAPK activation; Negative regulation of MAPK pathway; RAF activation; Signaling by RAS mutants; Signaling by high-kinase activity BRAF mutants; Signaling by moderate kinase activity BRAF mutants; Interleukin-20 family signaling	12.8293	12.3263	13.3029	13.3714	13.0225	13.3038	13.8726	13.0985	13.2437	0.413044	0.143494	0.523025	FDR > 0.05	0.585422	0.0488818	0.219813	FDR > 0.05	1
P07951-2	4610	IsMasterProtein	Isoform 2 of Tropomyosin beta chain OS=Homo sapiens OX=9606 GN=TPM2	P07951-2;A7XZE4;P07951-3	TPM2	Isoform 2 of Tropomyosin beta chain	IsMasterProtein	Isoform 2 of Tropomyosin beta chain OS=Homo sapiens OX=9606 GN=TPM2	15	3	201	cell organization and biogenesis;cellular component movement;regulation of biological process	cytoskeleton;cytosol	protein binding;structural molecule activity	TPM2	Striated Muscle Contraction			17.9368	17.9586	19.0115	19.0211	18.569	18.2421	19.3046	18.7346	18.903	0.308425	0.334307	0.703559	FDR > 0.05	0.678444	0.0508885	0.224999	FDR > 0.05	1
H3BQ52	7	IsMasterProtein	cAMP-regulated phosphoprotein 19 OS=Homo sapiens OX=9606 GN=ARPP19 PE=1 SV=1	H3BQ52;H3BMD8;P56211-2;P56211;H3BTD3	ARPP19	cAMP-regulated phosphoprotein 19	IsMasterProtein	cAMP-regulated phosphoprotein 19 OS=Homo sapiens OX=9606 GN=ARPP19 PE=1 SV=1	4	3	25	cell division;regulation of biological process	cytoplasm	enzyme regulator activity					17.3653	18.2361	17.3095	17.7975	18.0916	17.9857	18.6453	17.9277	18.0413	0.3213	0.243918	0.630419	FDR > 0.05	0.567798	0.0544992	0.233314	FDR > 0.05	1
C9JKM9	3552	IsMasterProtein	Exportin-1 (Fragment) OS=Homo sapiens OX=9606 GN=XPO1 PE=1 SV=1	C9JKM9	XPO1	Exportin-1 (Fragment)	IsMasterProtein	Exportin-1 (Fragment) OS=Homo sapiens OX=9606 GN=XPO1 PE=1 SV=1	11	1	97	transport	nucleus	protein binding		eIF5A regulation in response to inhibition of the nuclear export system			13.9602	12.7763	12.5175	13.5347	13.2141	13.3501	13.929	13.5714	13.7837	0.281667	0.387614	0.738351	FDR > 0.05	0.676723	0.0563982	0.237713	FDR > 0.05	1
Q08380	4655	IsMasterProtein	Galectin-3-binding protein OS=Homo sapiens OX=9606 GN=LGALS3BP PE=1 SV=1	Q08380;K7EP36	LGALS3BP	Galectin-3-binding protein	IsMasterProtein	Galectin-3-binding protein OS=Homo sapiens OX=9606 GN=LGALS3BP PE=1 SV=1	3	3	21	defense response;regulation of biological process;response to stimulus;transport	extracellular;membrane;organelle lumen	protein binding;receptor activity	LGALS3BP			Platelet degranulation	16.7845	16.3711	17.7066	18.0166	17.0293	16.9791	17.4011	17.6182	18.1556	0.38759	0.328076	0.698667	FDR > 0.05	0.770891	0.0692292	0.26037	FDR > 0.05	1
G3V1N2	893	IsMasterProtein	HCG1745306, isoform CRA_a OS=Homo sapiens OX=9606 GN=HBA2 PE=1 SV=1	G3V1N2;P69905	HBA2	HCG1745306, isoform CRA_a	IsMasterProtein	HCG1745306, isoform CRA_a OS=Homo sapiens OX=9606 GN=HBA2 PE=1 SV=1	5	2	55	transport		metal ion binding;transporter activity		Effects of Nitric Oxide			14.7999	14.6638	15.7752	14.3446	14.7699	14.997	15.022	16.0287	17.3209	-0.375809	0.480712	0.80098	FDR > 0.05	1.04419	0.070587	0.261734	FDR > 0.05	1
O43805	4150	IsMasterProtein	Sjoegren syndrome nuclear autoantigen 1 OS=Homo sapiens OX=9606 GN=SSNA1 PE=1 SV=2	O43805	SSNA1	Sjoegren syndrome nuclear autoantigen 1	IsMasterProtein	Sjoegren syndrome nuclear autoantigen 1 OS=Homo sapiens OX=9606 GN=SSNA1 PE=1 SV=2	2	2	8	cell organization and biogenesis;cellular component movement;metabolic process;regulation of biological process;transport	cytoplasm;cytoskeleton;cytosol;nucleus	protein binding	SSNA1			Regulation of PLK1 Activity at G2/M Transition; AURKA Activation by TPX2; Anchoring of the basal body to the plasma membrane; Recruitment of NuMA to mitotic centrosomes; Loss of Nlp from mitotic centrosomes; Recruitment of mitotic centrosome proteins and complexes	14.6467	14.9431	14.8121	14.8044	14.9553	15.3959	15.9957	14.9465	15.0418	0.251252	0.361179	0.72332	FDR > 0.05	0.527366	0.0735713	0.265182	FDR > 0.05	1
Q9Y6K9	1730	IsMasterProtein	NF-kappa-B essential modulator OS=Homo sapiens OX=9606 GN=IKBKG PE=1 SV=2	A0A087X1B1;Q9Y6K9-2;Q9Y6K9;A0A087X0G7;A0A087WUW6;C9JN51;A0A087WV30;C9J2V2;Q9Y6K9-3	IKBKG	NF-kappa-B essential modulator	IsMasterProtein	NF-kappa-B essential modulator OS=Homo sapiens OX=9606 GN=IKBKG PE=1 SV=2	6	6	23	cell death;cellular component movement;defense response;metabolic process;regulation of biological process;response to stimulus	cytoplasm;cytosol;nucleus	metal ion binding;protein binding;signal transducer activity	IKBKG	Nucleotide-binding Oligomerization Domain (NOD) pathway; Regulation of toll-like receptor signaling pathway; MicroRNAs in cardiomyocyte hypertrophy; IL-1 signaling pathway; RANKL/RANK (Receptor activator of NFKB (ligand)) Signaling Pathway; Leptin signaling pathway; IL17 signaling pathway; B Cell Receptor Signaling Pathway; TNF alpha Signaling Pathway; Brain-Derived Neurotrophic Factor (BDNF) sig…	Th1 and Th2 cell differentiation; NF-kappa B signaling pathway; Acute myeloid leukemia; Chemokine signaling pathway; Pancreatic cancer; Herpes simplex infection; TNF signaling pathway; Apoptosis; Viral carcinogenesis; Pathways in cancer; PI3K-Akt signaling pathway; Epstein-Barr virus infection; RIG-I-like receptor signaling pathway; Osteoclast differentiation; Small cell lung cancer; Primary immu…	IRAK1 recruits IKK complex upon TLR7/8 or 9 stimulation; IKBKG deficiency causes anhidrotic ectodermal dysplasia with immunodeficiency (EDA-ID) (via TLR); Downstream TCR signaling; NOD1/2 Signaling Pathway; NF-kB activation through FADD/RIP-1 pathway mediated by caspase-8 and -10; TRAF6 mediated NF-kB activation; TICAM1, RIP1-mediated IKK complex recruitment ; Ovarian tumor domain proteases; TAK1…	18.9641	18.8597	18.7226	20.6427	19.0972	19.1846	19.8354	19.4293	19.3856	0.792697	0.0486751	0.390167	FDR > 0.05	0.701316	0.0748184	0.268002	FDR > 0.05	1
A0A087WTA8	2640	IsMasterProtein	Collagen alpha-2(I) chain OS=Homo sapiens OX=9606 GN=COL1A2 PE=1 SV=1	P08123;A0A087WTA8	COL1A2	Collagen alpha-2(I) chain	IsMasterProtein	Collagen alpha-2(I) chain OS=Homo sapiens OX=9606 GN=COL1A2 PE=1 SV=1	4	4	52		endoplasmic reticulum	structural molecule activity		miRNA targets in ECM and membrane receptors; Focal Adhesion-PI3K-Akt-mTOR-signaling pathway			20.09	19.5179	19.5841	18.9411	21.0911	20.0466	20.1005	20.8165	21.0794	0.295579	0.54342	0.835761	FDR > 0.05	0.934817	0.0761298	0.27075	FDR > 0.05	1
P20591	1630	IsMasterProtein	Interferon-induced GTP-binding protein Mx1 OS=Homo sapiens OX=9606 GN=MX1 PE=1 SV=4	P20591;P20591-2;H9KVC9;H9KVC7;P20592;P20592-2;F8W8T1	MX1	Interferon-induced GTP-binding protein Mx1	IsMasterProtein	Interferon-induced GTP-binding protein Mx1 OS=Homo sapiens OX=9606 GN=MX1 PE=1 SV=4	5	5	24	cell death;cell organization and biogenesis;defense response;regulation of biological process;response to stimulus	cytoplasm;cytosol;endoplasmic reticulum;membrane;nucleus	catalytic activity;nucleotide binding;protein binding	MX1		Influenza A; Measles	Interferon alpha/beta signaling; ISG15 antiviral mechanism	15.7673	15.662	16.5411	16.6554	15.8944	15.8735	16.2332	16.7504	16.608	0.150924	0.595022	0.861172	FDR > 0.05	0.540376	0.0791697	0.274995	FDR > 0.05	1
Q5TA02	1208	IsMasterProtein	Glutathione-dependent dehydroascorbate reductase (Fragment) OS=Homo sapiens OX=9606 GN=GSTO1 PE=1 SV=1	Q5TA02	GSTO1	Glutathione-dependent dehydroascorbate reductase (Fragment)	IsMasterProtein	Glutathione-dependent dehydroascorbate reductase (Fragment) OS=Homo sapiens OX=9606 GN=GSTO1 PE=1 SV=1	8	1	133	metabolic process;regulation of biological process;response to stimulus	cytoplasm;cytosol	antioxidant activity;catalytic activity;protein binding	GSTO1	Myometrial Relaxation and Contraction Pathways; Metapathway biotransformation			12.7321	12.725	12.348	12.6874	11.6171	12.6314	12.5688	11.8777	11.4646	-0.289746	0.397948	0.745644	FDR > 0.05	-0.631322	0.0845126	0.28346	FDR > 0.05	1
P61024	2095	IsMasterProtein	Cyclin-dependent kinases regulatory subunit 1 OS=Homo sapiens OX=9606 GN=CKS1B PE=1 SV=1	Q5T179;P61024	CKS1B	Cyclin-dependent kinases regulatory subunit 1	IsMasterProtein	Cyclin-dependent kinases regulatory subunit 1 OS=Homo sapiens OX=9606 GN=CKS1B PE=1 SV=1	2	2	11	cell division;metabolic process;regulation of biological process		catalytic activity;enzyme regulator activity;protein binding	CKS1B		Pathways in cancer; Small cell lung cancer	Cyclin D associated events in G1; SCF(Skp2)-mediated degradation of p27/p21	16.5431	16.5679	17.7214	17.725	17.2146	16.8854	17.6547	17.4146	17.5554	0.330851	0.312824	0.688456	FDR > 0.05	0.597469	0.0849828	0.284413	FDR > 0.05	1
P00966	1348	IsMasterProtein	Argininosuccinate synthase OS=Homo sapiens OX=9606 GN=ASS1 PE=1 SV=2	P00966;Q5T6L6;Q5T6L5	ASS1	Argininosuccinate synthase	IsMasterProtein	Argininosuccinate synthase OS=Homo sapiens OX=9606 GN=ASS1 PE=1 SV=2	11	11	71	metabolic process;regulation of biological process;response to stimulus	cytoplasm;cytosol;mitochondrion	catalytic activity;nucleotide binding;protein binding;RNA binding	ASS1	Alanine and aspartate metabolism; Amino Acid metabolism; Urea cycle and metabolism of amino groups	Alanine, aspartate and glutamate metabolism; Metabolic pathways; Arginine biosynthesis; Biosynthesis of amino acids	Urea cycle	19.1858	18.3884	20.6669	21.2891	20.136	19.7153	20.4389	20.313	20.6036	0.966424	0.106594	0.478197	FDR > 0.05	1.03815	0.0861342	0.28639	FDR > 0.05	1
P02458	1804	IsMasterProtein	Collagen alpha-1(II) chain OS=Homo sapiens OX=9606 GN=COL2A1 PE=1 SV=3	P02458;P02458-1	COL2A1	Collagen alpha-1(II) chain	IsMasterProtein	Collagen alpha-1(II) chain OS=Homo sapiens OX=9606 GN=COL2A1 PE=1 SV=3	2	1	8	cell differentiation;cell organization and biogenesis;metabolic process;regulation of biological process;response to stimulus	cytoplasm;extracellular;organelle lumen	metal ion binding;protein binding;structural molecule activity	COL2A1	Neural Crest Differentiation; Spinal Cord Injury; Focal Adhesion; Simplified Interaction Map Between LOXL4 and Oxidative Stress Pathway; Focal Adhesion-PI3K-Akt-mTOR-signaling pathway; Endochondral Ossification	ECM-receptor interaction; Protein digestion and absorption; PI3K-Akt signaling pathway; Focal adhesion	ECM proteoglycans; Collagen degradation; Integrin cell surface interactions; Assembly of collagen fibrils and other multimeric structures; MET activates PTK2 signaling; Immunoregulatory interactions between a Lymphoid and a non-Lymphoid cell; Collagen chain trimerization; NCAM1 interactions; Signaling by PDGF; Non-integrin membrane-ECM interactions	18.7525	18.1801	18.2965	17.0751	20.1	18.9612	18.8692	19.906	20.1314	0.3024	0.649675	0.888375	FDR > 0.05	1.22581	0.088448	0.290289	FDR > 0.05	1
P18583-6	1691	IsMasterProtein	Isoform E of Protein SON OS=Homo sapiens OX=9606 GN=SON	P18583-6	SON	Isoform E of Protein SON	IsMasterProtein	Isoform E of Protein SON OS=Homo sapiens OX=9606 GN=SON	16	1	87	cell organization and biogenesis;metabolic process;regulation of biological process		DNA binding;protein binding;RNA binding	SON				11.9859	11.1771	11.3155	12.3196	11.506	12.6514	12.7041	11.9498	11.7409	0.666208	0.0819274	0.444529	FDR > 0.05	0.638747	0.093298	0.300401	FDR > 0.05	1
A0A0A0MQV1	796	IsMasterProtein	Corticosteroid 11-beta-dehydrogenase isozyme 1 (Fragment) OS=Homo sapiens OX=9606 GN=HSD11B1 PE=1 SV=6	P28845;A0A0A0MQV1	HSD11B1	Corticosteroid 11-beta-dehydrogenase isozyme 1 (Fragment)	IsMasterProtein	Corticosteroid 11-beta-dehydrogenase isozyme 1 (Fragment) OS=Homo sapiens OX=9606 GN=HSD11B1 PE=1 SV=6	2	2	7	metabolic process	membrane	catalytic activity					15.5323	14.558	16.8059	17.1781	15.9661	15.4825	16.2231	16.5302	17.462	0.576873	0.356725	0.721869	FDR > 0.05	1.10638	0.0947306	0.303907	FDR > 0.05	1
P12532	3916	IsMasterProtein	Creatine kinase U-type, mitochondrial OS=Homo sapiens OX=9606 GN=CKMT1A PE=1 SV=1	P12532;P12532-2	CKMT1A	Creatine kinase U-type, mitochondrial	IsMasterProtein	Creatine kinase U-type, mitochondrial OS=Homo sapiens OX=9606 GN=CKMT1A PE=1 SV=1	2	2	7	metabolic process	membrane;mitochondrion	catalytic activity;nucleotide binding	CKMT1B; CKMT1A		Arginine and proline metabolism; Metabolic pathways	Creatine metabolism	14.8821	14.4013	16.3409	16.6628	15.0421	15.0064	15.8758	16.0491	16.8107	0.362345	0.532777	0.830314	FDR > 0.05	1.03709	0.0955952	0.305438	FDR > 0.05	1
Q6P4A8	3268	IsMasterProtein	Phospholipase B-like 1 OS=Homo sapiens OX=9606 GN=PLBD1 PE=1 SV=2	Q6P4A8	PLBD1	Phospholipase B-like 1	IsMasterProtein	Phospholipase B-like 1 OS=Homo sapiens OX=9606 GN=PLBD1 PE=1 SV=2	3	3	12	metabolic process	cytosol;vacuole	catalytic activity	PLBD1			Acyl chain remodelling of PI; Hydrolysis of LPC; Acyl chain remodelling of PE; Acyl chain remodelling of PC	15.8738	15.2621	16.8487	17.0768	16.2478	16.0741	16.4251	16.7953	16.857	0.471342	0.244648	0.631128	FDR > 0.05	0.697602	0.0980961	0.310617	FDR > 0.05	1
Q9GZP8	3101	IsMasterProtein	Immortalization up-regulated protein OS=Homo sapiens OX=9606 GN=IMUP PE=1 SV=1	Q9GZP8	IMUP	Immortalization up-regulated protein	IsMasterProtein	Immortalization up-regulated protein OS=Homo sapiens OX=9606 GN=IMUP PE=1 SV=1	2	2	28		cytosol;membrane;nucleus	DNA binding	C19orf33				18.1811	17.5387	19.3987	19.5598	18.3452	18.6776	19.3832	18.9999	19.0891	0.488043	0.294861	0.667953	FDR > 0.05	0.784588	0.106888	0.322895	FDR > 0.05	1
P28906	2122	IsMasterProtein	Hematopoietic progenitor cell antigen CD34 OS=Homo sapiens OX=9606 GN=CD34 PE=1 SV=2	Q5JTA5;P28906;P28906-2	CD34	Hematopoietic progenitor cell antigen CD34	IsMasterProtein	Hematopoietic progenitor cell antigen CD34 OS=Homo sapiens OX=9606 GN=CD34 PE=1 SV=2	3	3	12	cell communication;cell differentiation;cell organization and biogenesis;cell proliferation;cellular component movement;regulation of biological process;response to stimulus	cell surface;cytoplasm;extracellular;membrane;vacuole	protein binding	CD34		Cell adhesion molecules (CAMs); Hematopoietic cell lineage	Immunoregulatory interactions between a Lymphoid and a non-Lymphoid cell	16.9356	16.0473	15.6046	15.9569	16.3813	16.3613	16.4403	16.6949	17.0164	0.0372797	0.90346	0.971707	FDR > 0.05	0.521344	0.114147	0.334205	FDR > 0.05	1
E9PNK6	1175	IsMasterProtein	Tumor protein D53 OS=Homo sapiens OX=9606 GN=TPD52L1 PE=1 SV=1	Q16890-3;E9PPQ1;J3KNE7;Q16890-5;E9PNK6;Q16890-4;Q16890-2;Q16890	TPD52L1	Tumor protein D53	IsMasterProtein	Tumor protein D53 OS=Homo sapiens OX=9606 GN=TPD52L1 PE=1 SV=1	2	2	8	regulation of biological process	cytoplasm	protein binding	TPD52L1				12.741	13.1893	13.9585	14.0446	13.5152	14.63	13.9009	13.6005	14.091	0.766939	0.0459693	0.383217	FDR > 0.05	0.567837	0.121481	0.343608	FDR > 0.05	1
P25815	1034	IsMasterProtein	Protein S100-P OS=Homo sapiens OX=9606 GN=S100P PE=1 SV=2	P25815	S100P	Protein S100-P	IsMasterProtein	Protein S100-P OS=Homo sapiens OX=9606 GN=S100P PE=1 SV=2	2	2	11	cellular component movement;response to stimulus;transport	cytoplasm;extracellular;membrane;nucleus;organelle lumen	metal ion binding;protein binding	S100P	Gastric Cancer Network 1		Neutrophil degranulation	16.7567	16.33	18.3861	19.6055	17.6233	17.2861	17.7977	18.005	19.1537	1.01403	0.17327	0.561445	FDR > 0.05	1.16121	0.124388	0.347463	FDR > 0.05	1
Q14134	1522	IsMasterProtein	Tripartite motif-containing protein 29 OS=Homo sapiens OX=9606 GN=TRIM29 PE=1 SV=2	Q14134;Q14134-2;E9PRL4;H0YF27;E9PIQ2;H0YD78;E9PJ94;E9PI31;E9PLI4	TRIM29	Tripartite motif-containing protein 29	IsMasterProtein	Tripartite motif-containing protein 29 OS=Homo sapiens OX=9606 GN=TRIM29 PE=1 SV=2	9	9	46	metabolic process;regulation of biological process	cytoplasm	metal ion binding;protein binding	TRIM29			Interferon gamma signaling	18.067	17.7622	19.7324	19.4895	18.6693	18.4961	19.0155	19.1574	19.6811	0.364422	0.458751	0.786036	FDR > 0.05	0.764101	0.138405	0.367142	FDR > 0.05	1
Q562E7	3469	IsMasterProtein	WD repeat-containing protein 81 OS=Homo sapiens OX=9606 GN=WDR81 PE=1 SV=2	Q562E7;A0A0J9YXM6;Q562E7-4	WDR81	WD repeat-containing protein 81	IsMasterProtein	WD repeat-containing protein 81 OS=Homo sapiens OX=9606 GN=WDR81 PE=1 SV=2	3	3	12	cell communication;cell organization and biogenesis;metabolic process;regulation of biological process;response to stimulus;transport	cytoplasm;cytosol;endosome;Golgi;membrane;mitochondrion;vacuole	enzyme regulator activity;protein binding	WDR81				15.8064	15.9323	15.9694	15.9057	15.8543	15.8906	17.5632	15.9355	15.934	-0.0191403	0.958973	0.984836	FDR > 0.05	0.574894	0.145769	0.375203	FDR > 0.05	1
H0YCG2	3255	IsMasterProtein	Lysosome-associated membrane glycoprotein 2 (Fragment) OS=Homo sapiens OX=9606 GN=LAMP2 PE=1 SV=1	H0YCG2	LAMP2	Lysosome-associated membrane glycoprotein 2 (Fragment)	IsMasterProtein	Lysosome-associated membrane glycoprotein 2 (Fragment) OS=Homo sapiens OX=9606 GN=LAMP2 PE=1 SV=1	3	1	14		membrane;vacuole						17.0674	16.1874	16.6814	17.278	17.4382	17.0744	18.2185	17.0781	16.469	0.61815	0.142623	0.523025	FDR > 0.05	0.609816	0.147481	0.376964	FDR > 0.05	1
Q03164	2705	IsMasterProtein	Histone-lysine N-methyltransferase 2A OS=Homo sapiens OX=9606 GN=KMT2A PE=1 SV=5	Q03164-3;Q03164;Q03164-2	KMT2A	Histone-lysine N-methyltransferase 2A	IsMasterProtein	Histone-lysine N-methyltransferase 2A OS=Homo sapiens OX=9606 GN=KMT2A PE=1 SV=5	2	2	2	cell death;cell organization and biogenesis;metabolic process;regulation of biological process;response to stimulus	cytosol;nucleus	catalytic activity;DNA binding;metal ion binding;protein binding;RNA binding	KMT2A; MLL	Histone Modifications; Senescence and Autophagy in Cancer	Lysine degradation; Transcriptional misregulation in cancer	PKMTs methylate histone lysines; RUNX1 regulates genes involved in megakaryocyte differentiation and platelet function; RUNX1 regulates transcription of genes involved in differentiation of HSCs	16.5802	15.1712	15.3984	16.0642	16.1657	16.3464	16.6161	16.467	15.693	0.475504	0.207976	0.597607	FDR > 0.05	0.542086	0.156214	0.389786	FDR > 0.05	1
Q5JPE7	1345	IsMasterProtein	Nodal modulator 2 OS=Homo sapiens OX=9606 GN=NOMO2 PE=1 SV=1	A0A087X117;Q5JPE7;A0A0G2JN29;Q5JPE7-2;Q15155;Q5JPE7-3;A0A0G2JP90;A0A087WW46;H3BPS9	NOMO2	Nodal modulator 2	IsMasterProtein	Nodal modulator 2 OS=Homo sapiens OX=9606 GN=NOMO2 PE=1 SV=1	21	1	128	regulation of biological process	endoplasmic reticulum;membrane	protein binding	NOMO2				18.3178	18.4159	17.3288	17.0396	17.9948	17.1888	16.625	17.5904	17.9878	-0.613115	0.162431	0.546802	FDR > 0.05	-0.619751	0.158391	0.39211	FDR > 0.05	1
P35527	4518	IsMasterProtein	Keratin, type I cytoskeletal 9 OS=Homo sapiens OX=9606 GN=KRT9 PE=1 SV=3	P35527;K7EQQ3	KRT9	Keratin, type I cytoskeletal 9	IsMasterProtein	Keratin, type I cytoskeletal 9 OS=Homo sapiens OX=9606 GN=KRT9 PE=1 SV=3	16	15	126	cell death;cell organization and biogenesis	cytosol;membrane;nucleus	structural molecule activity	KRT9			Formation of the cornified envelope	21.8971	21.6085	23.2974	22.0057	20.1768	20.5245	21.4664	21.5241	21.5367	-1.36535	0.0236116	0.30344	FDR > 0.05	-0.758579	0.166477	0.4	FDR > 0.05	1
P26447	2565	IsMasterProtein	Protein S100-A4 OS=Homo sapiens OX=9606 GN=S100A4 PE=1 SV=1	P26447	S100A4	Protein S100-A4	IsMasterProtein	Protein S100-A4 OS=Homo sapiens OX=9606 GN=S100A4 PE=1 SV=1	5	5	45	cell organization and biogenesis;regulation of biological process	extracellular;nucleus	metal ion binding;protein binding;RNA binding	S100A4				19.6756	18.4446	21.6094	21.3524	20.2525	19.6838	20.5314	20.8675	21.4672	0.51971	0.481559	0.80098	FDR > 0.05	1.04549	0.173256	0.410622	FDR > 0.05	1
P31947	784	IsMasterProtein	14-3-3 protein sigma OS=Homo sapiens OX=9606 GN=SFN PE=1 SV=1	P31947;P31947-2	SFN	14-3-3 protein sigma	IsMasterProtein	14-3-3 protein sigma OS=Homo sapiens OX=9606 GN=SFN PE=1 SV=1	13	9	220	cell differentiation;cell organization and biogenesis;regulation of biological process;response to stimulus	cytoplasm;cytosol;extracellular;membrane;mitochondrion;nucleus	enzyme regulator activity;protein binding	SFN	miRNA Regulation of DNA Damage Response; Myometrial Relaxation and Contraction Pathways; Calcium Regulation in the Cardiac Cell; DNA Damage Response	p53 signaling pathway; Cell cycle; Aldosterone-regulated sodium reabsorption	Translocation of GLUT4 to the plasma membrane; Chk1/Chk2(Cds1) mediated inactivation of Cyclin B:Cdk1 complex; TP53 Regulates Transcription of Genes Involved in G2 Cell Cycle Arrest; TP53 Regulates Metabolic Genes; Activation of BAD and translocation to mitochondria ; RHO GTPases activate PKNs	19.7309	18.367	21.6684	21.3528	20.3299	19.706	20.6034	20.8361	21.3693	0.540813	0.470988	0.794566	FDR > 0.05	1.01416	0.191316	0.433605	FDR > 0.05	1
P15924	2415	IsMasterProtein	Desmoplakin OS=Homo sapiens OX=9606 GN=DSP PE=1 SV=3	P15924;P15924-3;P15924-2	DSP	Desmoplakin	IsMasterProtein	Desmoplakin OS=Homo sapiens OX=9606 GN=DSP PE=1 SV=3	39	39	164	cell death;cell differentiation;cell organization and biogenesis;metabolic process;regulation of biological process;response to stimulus;transport	cytoplasm;cytoskeleton;membrane;nucleus	catalytic activity;motor activity;protein binding;RNA binding;structural molecule activity	DSP	Arrhythmogenic Right Ventricular Cardiomyopathy; Lung fibrosis	Arrhythmogenic right ventricular cardiomyopathy (ARVC)	Apoptotic cleavage of cell adhesion proteins; Formation of the cornified envelope; Neutrophil degranulation	20.6344	20.2415	21.7706	21.6868	20.6913	20.5862	21.1973	21.424	21.6839	0.105969	0.793709	0.93935	FDR > 0.05	0.552952	0.19268	0.435719	FDR > 0.05	1
P36952	2142	IsMasterProtein	Serpin B5 OS=Homo sapiens OX=9606 GN=SERPINB5 PE=1 SV=2	P36952;P36952-2;C9JLM5	SERPINB5	Serpin B5	IsMasterProtein	Serpin B5 OS=Homo sapiens OX=9606 GN=SERPINB5 PE=1 SV=2	12	12	88	cell organization and biogenesis;cellular component movement;regulation of biological process	cytoplasm;extracellular	enzyme regulator activity;protein binding	SERPINB5		MicroRNAs in cancer; p53 signaling pathway		19.2894	18.4641	21.2083	21.0727	19.978	19.5672	20.2425	20.4979	20.8028	0.552031	0.395987	0.74418	FDR > 0.05	0.860488	0.197735	0.44182	FDR > 0.05	1
P29034	4253	IsMasterProtein	Protein S100-A2 OS=Homo sapiens OX=9606 GN=S100A2 PE=1 SV=3	P29034	S100A2	Protein S100-A2	IsMasterProtein	Protein S100-A2 OS=Homo sapiens OX=9606 GN=S100A2 PE=1 SV=3	2	2	8	cellular component movement		metal ion binding;protein binding	S100A2				17.1554	16.4975	18.6923	18.4065	17.5061	17.3551	17.9559	17.8349	18.6562	0.307496	0.560412	0.845487	FDR > 0.05	0.700617	0.201083	0.445422	FDR > 0.05	1
O00515	2241	IsMasterProtein	Ladinin-1 OS=Homo sapiens OX=9606 GN=LAD1 PE=1 SV=2	O00515;E9PDI4;A0A0J9YYF6;A0A0J9YVY2;A0A0J9YW63	LAD1	Ladinin-1	IsMasterProtein	Ladinin-1 OS=Homo sapiens OX=9606 GN=LAD1 PE=1 SV=2	11	10	50		extracellular	protein binding;structural molecule activity	LAD1				18.8001	18.3503	20.067	19.7803	19.1196	18.9141	19.6008	19.4862	19.6779	0.198852	0.616787	0.87297	FDR > 0.05	0.515815	0.211153	0.457965	FDR > 0.05	1
O60218	1458	IsMasterProtein	Aldo-keto reductase family 1 member B10 OS=Homo sapiens OX=9606 GN=AKR1B10 PE=1 SV=2	O60218	AKR1B10	Aldo-keto reductase family 1 member B10	IsMasterProtein	Aldo-keto reductase family 1 member B10 OS=Homo sapiens OX=9606 GN=AKR1B10 PE=1 SV=2	4	4	28	metabolic process	cytosol;extracellular;vacuole	catalytic activity;protein binding	AKR1B10	Metapathway biotransformation	Metabolic pathways; Fructose and mannose metabolism; Galactose metabolism; Pentose and glucuronate interconversions; Glycerolipid metabolism	Signaling by GPCR; Retinoid metabolism and transport	16.7644	16.5178	17.6433	18.7464	17.2406	17.0353	17.182	17.3273	18.3359	0.69891	0.182119	0.569976	FDR > 0.05	0.639879	0.218345	0.465977	FDR > 0.05	1
Q14116	1735	IsMasterProtein	Interleukin-18 OS=Homo sapiens OX=9606 GN=IL18 PE=1 SV=1	Q14116-2;Q14116	IL18	Interleukin-18	IsMasterProtein	Interleukin-18 OS=Homo sapiens OX=9606 GN=IL18 PE=1 SV=1	2	2	20	cell communication;cell proliferation;defense response;metabolic process;regulation of biological process;response to stimulus	cytosol;extracellular	protein binding	IL18	Nucleotide-binding Oligomerization Domain (NOD) pathway; Corticotropin-releasing hormone signaling pathway; IL1 and megakaryocytes in obesity; Development and heterogeneity of the ILC family; TYROBP Causal Network; Hypertrophy Model	Cytosolic DNA-sensing pathway; Salmonella infection; Cytokine-cytokine receptor interaction; African trypanosomiasis; Inflammatory bowel disease (IBD); Influenza A; Malaria; Tuberculosis; Rheumatoid arthritis; NOD-like receptor signaling pathway; Legionellosis	Interleukin-18 signaling; Interleukin-10 signaling; Interleukin-4 and 13 signaling; Interleukin-1 processing	17.554	16.576	19.4733	18.9728	18.075	17.6727	18.4612	18.6572	18.7687	0.372382	0.560769	0.845487	FDR > 0.05	0.761289	0.247707	0.500343	FDR > 0.05	1
P05783	2359	IsMasterProtein	Keratin, type I cytoskeletal 18 OS=Homo sapiens OX=9606 GN=KRT18 PE=1 SV=2	P05783;F8VZY9;C4AM86;Q92764	KRT18	Keratin, type I cytoskeletal 18	IsMasterProtein	Keratin, type I cytoskeletal 18 OS=Homo sapiens OX=9606 GN=KRT18 PE=1 SV=2	26	24	390	cell death;cell organization and biogenesis;regulation of biological process;response to stimulus;transport	cytoplasm;cytosol;nucleus	protein binding;RNA binding;structural molecule activity	KRT18	Pathogenic Escherichia coli infection	Pathogenic Escherichia coli infection	Formation of the cornified envelope	22.4037	21.2139	24.8398	24.3543	22.9072	22.4948	23.4759	23.6577	24.2916	0.432968	0.605116	0.866852	FDR > 0.05	0.989245	0.251497	0.505197	FDR > 0.05	1
B4DTF2	1090	IsMasterProtein	Annexin OS=Homo sapiens OX=9606 GN=ANXA8L1 PE=1 SV=1	Q5VT79;B4DTF2;A0A075B752;Q5VT79-2	ANXA8L1	Annexin	IsMasterProtein	Annexin OS=Homo sapiens OX=9606 GN=ANXA8L1 PE=1 SV=1	8	1	39			metal ion binding	ANXA8L1				14.5297	13.9306	16.1088	15.9166	14.8984	14.4651	15.1191	15.3668	15.8078	0.237019	0.665278	0.895327	FDR > 0.05	0.57492	0.305784	0.559242	FDR > 0.05	1
P04264	1724	IsMasterProtein	Keratin, type II cytoskeletal 1 OS=Homo sapiens OX=9606 GN=KRT1 PE=1 SV=6	P04264	KRT1	Keratin, type II cytoskeletal 1	IsMasterProtein	Keratin, type II cytoskeletal 1 OS=Homo sapiens OX=9606 GN=KRT1 PE=1 SV=6	25	17	218	cell death;defense response;metabolic process;regulation of biological process;response to stimulus;transport	cytoskeleton;cytosol;extracellular;membrane;nucleus	catalytic activity;motor activity;protein binding;receptor activity;structural molecule activity	KRT1	Corticotropin-releasing hormone signaling pathway		Formation of the cornified envelope; Neutrophil degranulation	22.8242	22.2954	23.9778	22.7456	21.9003	21.041	22.8404	22.4016	22.3232	-1.13682	0.0390371	0.354343	FDR > 0.05	-0.510728	0.308157	0.560897	FDR > 0.05	1
Q9Y446	1661	IsMasterProtein	Plakophilin-3 OS=Homo sapiens OX=9606 GN=PKP3 PE=1 SV=1	Q9Y446-2;Q9Y446	PKP3	Plakophilin-3	IsMasterProtein	Plakophilin-3 OS=Homo sapiens OX=9606 GN=PKP3 PE=1 SV=1	3	3	9	cell death;cell organization and biogenesis;regulation of biological process	cytoskeleton;membrane;nucleus	protein binding;RNA binding;translation regulator activity	PKP3			Formation of the cornified envelope	14.9298	13.9495	16.4484	16.0456	15.1335	14.9318	15.4602	15.5891	15.9951	0.261045	0.640094	0.883985	FDR > 0.05	0.572259	0.316142	0.567378	FDR > 0.05	1
P13928	3825	IsMasterProtein	Annexin A8 OS=Homo sapiens OX=9606 GN=ANXA8 PE=1 SV=3	P13928;A0A087WTN9;P13928-2;A0A075B765	ANXA8	Annexin A8	IsMasterProtein	Annexin A8 OS=Homo sapiens OX=9606 GN=ANXA8 PE=1 SV=3	8	1	42	cell organization and biogenesis;coagulation;regulation of biological process;transport	cytosol;membrane	metal ion binding;protein binding	ANXA8; ANXA8L1				17.9024	17.3189	19.4164	19.2911	18.4149	18.0153	18.4048	18.7177	19.0668	0.361177	0.485962	0.803801	FDR > 0.05	0.517221	0.325028	0.574499	FDR > 0.05	1
P16989	877	IsMasterProtein	Y-box-binding protein 3 OS=Homo sapiens OX=9606 GN=YBX3 PE=1 SV=4	P16989;P16989-3	YBX3	Y-box-binding protein 3	IsMasterProtein	Y-box-binding protein 3 OS=Homo sapiens OX=9606 GN=YBX3 PE=1 SV=4	9	1	107	metabolic process;regulation of biological process;response to stimulus	cytoplasm;cytosol;nucleus	DNA binding;protein binding;RNA binding	CSDA; YBX3	RalA downstream regulated genes; Apoptosis-related network due to altered Notch3 in ovarian cancer	Tight junction		20.598	20.6719	20.7479	21.0891	21.0423	20.9926	21.2618	21.188	21.0468	0.368752	0.0012265	0.137641	FDR > 0.05	0.492945	0.000152722	0.0244214	FDR <= 0.05	0
E5RG70	2491	IsMasterProtein	Integrator complex subunit 9 (Fragment) OS=Homo sapiens OX=9606 GN=INTS9 PE=1 SV=1	E5RK47;G3XAN1;Q9NV88-2;Q9NV88;Q9NV88-3;E5RG70	INTS9	Integrator complex subunit 9 (Fragment)	IsMasterProtein	Integrator complex subunit 9 (Fragment) OS=Homo sapiens OX=9606 GN=INTS9 PE=1 SV=1	2	2	8	metabolic process							15.6874	15.5566	15.4481	15.9932	15.8736	15.8786	16.0258	16.0511	16.0738	0.351105	0.00165173	0.157348	FDR > 0.05	0.486205	0.000164542	0.0244214	FDR <= 0.05	0
Q969E2	1212	IsMasterProtein	Secretory carrier-associated membrane protein 4 OS=Homo sapiens OX=9606 GN=SCAMP4 PE=1 SV=1	Q969E2;Q969E2-2	SCAMP4	Secretory carrier-associated membrane protein 4	IsMasterProtein	Secretory carrier-associated membrane protein 4 OS=Homo sapiens OX=9606 GN=SCAMP4 PE=1 SV=1	2	2	8	transport	membrane		SCAMP4				16.6157	16.7149	16.7033	16.4232	16.3823	16.4992	16.2289	16.279	16.2708	-0.243067	0.00588474	0.20549	FDR > 0.05	-0.418411	0.000153029	0.0244214	FDR <= 0.05	0
P49207	1353	IsMasterProtein	60S ribosomal protein L34 OS=Homo sapiens OX=9606 GN=RPL34 PE=1 SV=3	P49207	RPL34	60S ribosomal protein L34	IsMasterProtein	60S ribosomal protein L34 OS=Homo sapiens OX=9606 GN=RPL34 PE=1 SV=3	6	6	121	cell organization and biogenesis;metabolic process;transport	cytosol;mitochondrion;ribosome	protein binding;RNA binding;structural molecule activity	RPL34	Cytoplasmic Ribosomal Proteins	Ribosome	Peptide chain elongation; Eukaryotic Translation Termination; Viral mRNA Translation; L13a-mediated translational silencing of Ceruloplasmin expression; Nonsense Mediated Decay (NMD) independent of the Exon Junction Complex (EJC); Selenocysteine synthesis; Nonsense Mediated Decay (NMD) enhanced by the Exon Junction Complex (EJC); GTP hydrolysis and joining of the 60S ribosomal subunit; Major path…	22.0218	22.1384	21.9704	21.8891	21.9536	21.834	21.5032	21.6533	21.5783	-0.151288	0.082313	0.444529	FDR > 0.05	-0.465255	0.000178685	0.0252209	FDR <= 0.05	0
Q9BYC8	4440	IsMasterProtein	39S ribosomal protein L32, mitochondrial OS=Homo sapiens OX=9606 GN=MRPL32 PE=1 SV=1	Q9BYC8	MRPL32	39S ribosomal protein L32, mitochondrial	IsMasterProtein	39S ribosomal protein L32, mitochondrial OS=Homo sapiens OX=9606 GN=MRPL32 PE=1 SV=1	2	2	10	cell organization and biogenesis;metabolic process	membrane;mitochondrion;ribosome	RNA binding;structural molecule activity	MRPL32		Ribosome	Mitochondrial translation initiation; Mitochondrial translation elongation; Mitochondrial translation termination	15.6637	15.5983	15.5197	15.0649	15.0711	15.0042	15.1335	15.1304	15.2613	-0.547127	3.22649e-05	0.029587	FDR <= 0.05	-0.418825	0.000257955	0.0273249	FDR <= 0.05	0
A0A494C0W0	224	IsMasterProtein	Poly(A)-specific ribonuclease PARN OS=Homo sapiens OX=9606 GN=PARN PE=1 SV=1	O95453-2;A0A494C0W0;O95453;A0A494C0Q6;A0A494BZW7;A0A494C156;A0A494C1K5;A0A494BZU6;A0A494C0P9;A0A494C1N1;A0A494C0Q2;O95453-3;O95453-4;A0A494C0K5;H3BRK1;A0A494C1G3	PARN	Poly(A)-specific ribonuclease PARN	IsMasterProtein	Poly(A)-specific ribonuclease PARN OS=Homo sapiens OX=9606 GN=PARN PE=1 SV=1	4	4	11								17.6223	17.7202	17.7901	18.0254	17.9563	17.9198	18.1695	18.1165	18.0932	0.256285	0.00619434	0.20549	FDR > 0.05	0.41548	0.00025724	0.0273249	FDR <= 0.05	0
Q01105	820	IsMasterProtein	Protein SET OS=Homo sapiens OX=9606 GN=SET PE=1 SV=3	Q01105	SET	Protein SET	IsMasterProtein	Protein SET OS=Homo sapiens OX=9606 GN=SET PE=1 SV=3	8	1	156	cell organization and biogenesis;metabolic process;regulation of biological process;transport	cytoplasm;cytosol;endoplasmic reticulum;nucleus	DNA binding;enzyme regulator activity;protein binding	SET	Histone Modifications		HuR (ELAVL1) binds and stabilizes mRNA; Condensation of Prophase Chromosomes	21.9016	21.677	21.7861	21.9363	21.8369	21.8708	22.3525	22.2509	22.1867	0.0931039	0.288141	0.661574	FDR > 0.05	0.47515	0.000242122	0.0273249	FDR <= 0.05	0
Q96PV6	2696	IsMasterProtein	Leukocyte receptor cluster member 8 OS=Homo sapiens OX=9606 GN=LENG8 PE=1 SV=3	Q96PV6	LENG8	Leukocyte receptor cluster member 8	IsMasterProtein	Leukocyte receptor cluster member 8 OS=Homo sapiens OX=9606 GN=LENG8 PE=1 SV=3	2	2	13								15.9679	15.8741	15.843	16.1755	16.0273	16.0072	16.4511	16.4013	16.245	0.175012	0.0670162	0.42531	FDR > 0.05	0.4708	0.000303722	0.0302732	FDR <= 0.05	0
P35590	347	IsMasterProtein	Tyrosine-protein kinase receptor Tie-1 OS=Homo sapiens OX=9606 GN=TIE1 PE=1 SV=1	P35590;P35590-3;P35590-2	TIE1	Tyrosine-protein kinase receptor Tie-1	IsMasterProtein	Tyrosine-protein kinase receptor Tie-1 OS=Homo sapiens OX=9606 GN=TIE1 PE=1 SV=1	7	7	25	cell differentiation;cell organization and biogenesis;metabolic process;regulation of biological process;response to stimulus	membrane	catalytic activity;nucleotide binding;protein binding;receptor activity;signal transducer activity	TIE1	Rac1/Pak1/p38/MMP-2 pathway			16.8524	17.0453	16.733	16.3634	16.4313	16.4688	16.3542	16.338	16.4443	-0.455712	0.000605432	0.109895	FDR > 0.05	-0.498068	0.000319442	0.0311626	FDR <= 0.05	0
Q7L5D6	1033	IsMasterProtein	Golgi to ER traffic protein 4 homolog OS=Homo sapiens OX=9606 GN=GET4 PE=1 SV=1	Q7L5D6-2;Q7L5D6;C9JY46;C9JPA8;C9JHN8	GET4	Golgi to ER traffic protein 4 homolog	IsMasterProtein	Golgi to ER traffic protein 4 homolog OS=Homo sapiens OX=9606 GN=GET4 PE=1 SV=1	4	4	21	regulation of biological process;transport	cytoplasm;cytosol	protein binding	GET4				17.4258	17.6783	17.7005	17.3833	17.3465	17.2619	17.0595	17.1017	17.1758	-0.270978	0.0138877	0.260964	FDR > 0.05	-0.489198	0.000356495	0.0320496	FDR <= 0.05	0
Q9UH62	2839	IsMasterProtein	Armadillo repeat-containing X-linked protein 3 OS=Homo sapiens OX=9606 GN=ARMCX3 PE=1 SV=1	Q9UH62	ARMCX3	Armadillo repeat-containing X-linked protein 3	IsMasterProtein	Armadillo repeat-containing X-linked protein 3 OS=Homo sapiens OX=9606 GN=ARMCX3 PE=1 SV=1	7	7	39	regulation of biological process	cytoplasm;membrane;mitochondrion;nucleus	protein binding	ARMCX3				18.5805	18.6065	18.5075	18.5074	18.4954	18.5306	18.2104	18.2285	18.2277	-0.0536899	0.422754	0.761436	FDR > 0.05	-0.342592	0.000410241	0.0341992	FDR <= 0.05	0
O43399-3	1452	IsMasterProtein	Isoform 3 of Tumor protein D54 OS=Homo sapiens OX=9606 GN=TPD52L2	O43399-3;O43399-2;O43399-4;O43399-6	TPD52L2	Isoform 3 of Tumor protein D54	IsMasterProtein	Isoform 3 of Tumor protein D54 OS=Homo sapiens OX=9606 GN=TPD52L2	8	1	88			RNA binding	TPD52L2				14.0954	14.1371	14.3035	14.1082	14.0924	14.0787	13.849	13.6802	13.7125	-0.0855363	0.318098	0.690096	FDR > 0.05	-0.431462	0.00042702	0.0345393	FDR <= 0.05	0
O76031	3500	IsMasterProtein	ATP-dependent Clp protease ATP-binding subunit clpX-like, mitochondrial OS=Homo sapiens OX=9606 GN=CLPX PE=1 SV=2	O76031;H0YM48;H0YK07	CLPX	ATP-dependent Clp protease ATP-binding subunit clpX-like, mitochondrial	IsMasterProtein	ATP-dependent Clp protease ATP-binding subunit clpX-like, mitochondrial OS=Homo sapiens OX=9606 GN=CLPX PE=1 SV=2	15	15	98	metabolic process;regulation of biological process	cytosol;membrane;mitochondrion;organelle lumen	catalytic activity;enzyme regulator activity;metal ion binding;nucleotide binding;protein binding	CLPX				20.4755	20.1823	20.3862	20.3593	20.2813	20.3596	20.857	20.8011	20.7609	-0.0145964	0.869909	0.962847	FDR > 0.05	0.458341	0.000447384	0.0347671	FDR <= 0.05	0
Q8IYB3	1298	IsMasterProtein	Serine/arginine repetitive matrix protein 1 OS=Homo sapiens OX=9606 GN=SRRM1 PE=1 SV=2	A9Z1X7;Q8IYB3;Q8IYB3-2;E9PCT1;M0R088	SRRM1	Serine/arginine repetitive matrix protein 1	IsMasterProtein	Serine/arginine repetitive matrix protein 1 OS=Homo sapiens OX=9606 GN=SRRM1 PE=1 SV=2	5	5	45	metabolic process;transport	cytosol;nucleus;spliceosomal complex	DNA binding;protein binding;RNA binding	SRRM1	mRNA Processing	RNA transport; mRNA surveillance pathway	Cleavage of Growing Transcript in the Termination Region ; Transport of Mature mRNA derived from an Intron-Containing Transcript; mRNA 3'-end processing; mRNA Splicing - Major Pathway	19.1722	19.1893	19.265	19.5448	19.5966	19.5098	19.6304	19.5214	19.5565	0.34157	0.000695082	0.109895	FDR > 0.05	0.360607	0.000473614	0.0355987	FDR <= 0.05	0
M0R0R2	848	IsMasterProtein	40S ribosomal protein S5 OS=Homo sapiens OX=9606 GN=RPS5 PE=1 SV=1	P46782;M0R0F0;M0R0R2;M0QZN2	RPS5	40S ribosomal protein S5	IsMasterProtein	40S ribosomal protein S5 OS=Homo sapiens OX=9606 GN=RPS5 PE=1 SV=1	4	4	64	metabolic process	ribosome	RNA binding;structural molecule activity					20.9974	21.2086	21.0956	20.9417	20.9178	20.9446	20.4646	20.6855	20.7345	-0.165842	0.0999775	0.467275	FDR > 0.05	-0.472355	0.000502602	0.0365783	FDR <= 0.05	0
O95777	4419	IsMasterProtein	U6 snRNA-associated Sm-like protein LSm8 OS=Homo sapiens OX=9606 GN=LSM8 PE=1 SV=3	O95777;C9JIZ0;F2Z2Y6	LSM8	U6 snRNA-associated Sm-like protein LSm8	IsMasterProtein	U6 snRNA-associated Sm-like protein LSm8 OS=Homo sapiens OX=9606 GN=LSM8 PE=1 SV=3	4	4	35	metabolic process	nucleus;spliceosomal complex	protein binding;RNA binding	NAA38; LSM8		Spliceosome; RNA degradation	mRNA Splicing - Major Pathway	18.5935	18.7166	18.7067	18.7385	18.7992	18.8176	19.0902	18.9801	19.0536	0.112864	0.144697	0.524419	FDR > 0.05	0.369037	0.00049969	0.0365783	FDR <= 0.05	0
Q13098	1425	IsMasterProtein	COP9 signalosome complex subunit 1 OS=Homo sapiens OX=9606 GN=GPS1 PE=1 SV=4	Q13098-5;Q13098-7;Q13098;C9JFE4;A8K070;A0A096LPJ3;A0A096LP07;Q13098-6;J3KSA5;J3QQX0	GPS1	COP9 signalosome complex subunit 1	IsMasterProtein	COP9 signalosome complex subunit 1 OS=Homo sapiens OX=9606 GN=GPS1 PE=1 SV=4	10	10	52	cell organization and biogenesis;metabolic process;regulation of biological process;response to stimulus	cytoplasm;cytosol;nucleus	enzyme regulator activity;protein binding	GPS1			Cargo recognition for clathrin-mediated endocytosis; DNA Damage Recognition in GG-NER; Formation of TC-NER Pre-Incision Complex; Neddylation	19.5628	19.703	19.6171	19.4968	19.4899	19.4963	19.2758	19.3078	19.2608	-0.133325	0.0759598	0.435866	FDR > 0.05	-0.346188	0.000515516	0.0369319	FDR <= 0.05	0
Q5RI15	2274	IsMasterProtein	Cytochrome c oxidase assembly protein COX20, mitochondrial OS=Homo sapiens OX=9606 GN=COX20 PE=1 SV=2	Q5RI15-2;Q5RI15	COX20	Cytochrome c oxidase assembly protein COX20, mitochondrial	IsMasterProtein	Cytochrome c oxidase assembly protein COX20, mitochondrial OS=Homo sapiens OX=9606 GN=COX20 PE=1 SV=2	2	2	8	cell organization and biogenesis;metabolic process	membrane;mitochondrion		COX20			TP53 Regulates Metabolic Genes; Respiratory electron transport	16.3716	16.1717	16.328	16.4024	16.3384	16.4445	16.7414	16.6774	16.6448	0.104668	0.208358	0.597607	FDR > 0.05	0.397425	0.000552424	0.0380396	FDR <= 0.05	0
O75915	4392	IsMasterProtein	PRA1 family protein 3 OS=Homo sapiens OX=9606 GN=ARL6IP5 PE=1 SV=1	O75915	ARL6IP5	PRA1 family protein 3	IsMasterProtein	PRA1 family protein 3 OS=Homo sapiens OX=9606 GN=ARL6IP5 PE=1 SV=1	3	3	39	regulation of biological process;response to stimulus;transport	cytoplasm;cytoskeleton;endoplasmic reticulum;membrane	protein binding	ARL6IP5			Glutamate Neurotransmitter Release Cycle	19.4823	19.4088	19.3824	19.3863	19.3702	19.3839	19.1507	19.0312	19.0258	-0.0443602	0.536191	0.833086	FDR > 0.05	-0.355237	0.000544292	0.0380396	FDR <= 0.05	0
O94915	3845	IsMasterProtein	Protein furry homolog-like OS=Homo sapiens OX=9606 GN=FRYL PE=1 SV=2	O94915;A0A6E1XQM6;F2Z2S2;A0A669KB90;A0A286YEZ9;A0A2C9F2R7;H0Y9X0	FRYL	Protein furry homolog-like	IsMasterProtein	Protein furry homolog-like OS=Homo sapiens OX=9606 GN=FRYL PE=1 SV=2	7	7	36	cell organization and biogenesis;metabolic process;regulation of biological process			FRYL				16.8481	16.9919	16.8138	16.7214	16.7544	16.6872	16.4552	16.5175	16.5498	-0.163608	0.0525883	0.402533	FDR > 0.05	-0.377147	0.000564337	0.0380512	FDR <= 0.05	0
O43172-2	3053	IsMasterProtein	Isoform 2 of U4/U6 small nuclear ribonucleoprotein Prp4 OS=Homo sapiens OX=9606 GN=PRPF4	O43172-2	PRPF4	Isoform 2 of U4/U6 small nuclear ribonucleoprotein Prp4	IsMasterProtein	Isoform 2 of U4/U6 small nuclear ribonucleoprotein Prp4 OS=Homo sapiens OX=9606 GN=PRPF4	9	1	57	metabolic process	nucleus;spliceosomal complex	protein binding;RNA binding	PRPF4	mRNA Processing			19.7094	19.6667	19.7258	19.9988	19.9349	19.9624	20.0888	20.0201	19.9911	0.264713	0.00274386	0.166195	FDR > 0.05	0.332688	0.000601145	0.0386597	FDR <= 0.05	0
Q8NEZ5	3420	IsMasterProtein	F-box only protein 22 OS=Homo sapiens OX=9606 GN=FBXO22 PE=1 SV=1	Q8NEZ5-3;Q8NEZ5;H3BTH6;H3BUC1;H3BVA4;H3BRE0;Q8NEZ5-2	FBXO22	F-box only protein 22	IsMasterProtein	F-box only protein 22 OS=Homo sapiens OX=9606 GN=FBXO22 PE=1 SV=1	4	4	11	cell communication;metabolic process;regulation of biological process;response to stimulus;transport	cytoplasm;cytosol;nucleus	catalytic activity;protein binding	FBXO22			Antigen processing: Ubiquitination & Proteasome degradation; Neddylation	15.5729	15.4298	15.5682	15.7617	15.7919	15.6455	15.8535	15.9423	15.9294	0.209376	0.0217407	0.299335	FDR > 0.05	0.384733	0.000615018	0.0386597	FDR <= 0.05	0
Q8N1G1	2136	IsMasterProtein	RNA exonuclease 1 homolog OS=Homo sapiens OX=9606 GN=REXO1 PE=1 SV=3	Q8N1G1	REXO1	RNA exonuclease 1 homolog	IsMasterProtein	RNA exonuclease 1 homolog OS=Homo sapiens OX=9606 GN=REXO1 PE=1 SV=3	2	2	8	metabolic process	nucleus	catalytic activity	REXO1		Ribosome biogenesis in eukaryotes		15.2617	15.2574	15.406	15.4855	15.4201	15.485	15.7015	15.9559	15.6487	0.155192	0.130233	0.507321	FDR > 0.05	0.460379	0.000740403	0.0434775	FDR <= 0.05	0
O95197	3555	IsMasterProtein	Reticulon-3 OS=Homo sapiens OX=9606 GN=RTN3 PE=1 SV=2	O95197;O95197-3;O95197-2;O95197-4;O95197-7;F5H617;O95197-5	RTN3	Reticulon-3	IsMasterProtein	Reticulon-3 OS=Homo sapiens OX=9606 GN=RTN3 PE=1 SV=2	3	3	31	cell death;cell organization and biogenesis;regulation of biological process;transport	endoplasmic reticulum;Golgi;membrane	protein binding	RTN3		Alzheimer's disease	Synaptic adhesion-like molecules	20.3513	20.2798	20.3135	20.0234	20.1151	19.9458	19.9694	19.9918	19.9818	-0.286773	0.0024812	0.164874	FDR > 0.05	-0.333891	0.000914131	0.0470236	FDR <= 0.05	0
Q8N3F8	2022	IsMasterProtein	MICAL-like protein 1 OS=Homo sapiens OX=9606 GN=MICALL1 PE=1 SV=2	Q8N3F8;B0QY91	MICALL1	MICAL-like protein 1	IsMasterProtein	MICAL-like protein 1 OS=Homo sapiens OX=9606 GN=MICALL1 PE=1 SV=2	3	2	8	cell organization and biogenesis;response to stimulus;transport	endosome;membrane	metal ion binding;protein binding	MICALL1				16.4124	16.3319	16.464	16.595	16.7146	16.7128	16.8819	16.6948	16.7648	0.271341	0.00709353	0.210835	FDR > 0.05	0.377719	0.000908493	0.0470236	FDR <= 0.05	0
Q9NZD8	1468	IsMasterProtein	Maspardin OS=Homo sapiens OX=9606 GN=SPG21 PE=1 SV=1	Q9NZD8-2;Q9NZD8;H0YLD7;H0YLW1;H0YLT5;H0YKM6;H0YKB0;H0YMB7;H0YML6	SPG21	Maspardin	IsMasterProtein	Maspardin OS=Homo sapiens OX=9606 GN=SPG21 PE=1 SV=1	3	3	9	metabolic process;regulation of biological process;response to stimulus	cytoplasm;cytosol;endosome;Golgi;membrane	catalytic activity;protein binding	SPG21		Endocytosis		15.6855	15.8031	15.6648	15.6404	15.6461	15.6201	15.4198	15.3523	15.1403	-0.0822892	0.366866	0.728386	FDR > 0.05	-0.413686	0.000923037	0.0470236	FDR <= 0.05	0
P49137	3678	IsMasterProtein	MAP kinase-activated protein kinase 2 OS=Homo sapiens OX=9606 GN=MAPKAPK2 PE=1 SV=1	P49137;P49137-2	MAPKAPK2	MAP kinase-activated protein kinase 2	IsMasterProtein	MAP kinase-activated protein kinase 2 OS=Homo sapiens OX=9606 GN=MAPKAPK2 PE=1 SV=1	5	3	21	defense response;metabolic process;regulation of biological process;response to stimulus;transport	cytoplasm;cytosol;nucleus	catalytic activity;nucleotide binding;protein binding;signal transducer activity	MAPKAPK2	IL-1 signaling pathway; Regulation of Microtubule Cytoskeleton; Structural Pathway of Interleukin 1 (IL-1); Fas Ligand (FasL) pathway and Stress induction of Heat Shock Proteins (HSP) regulation; MAPK Signaling Pathway; VEGFA-VEGFR2 Signaling Pathway; p38 MAPK Signaling Pathway; Serotonin Receptor 2 and ELK-SRF/GATA4 signaling; Serotonin Receptor 4/6/7 and NR3C Signaling	Neurotrophin signaling pathway; MAPK signaling pathway; VEGF signaling pathway; Viral carcinogenesis	Tristetraprolin (TTP, ZFP36) binds and destabilizes mRNA; Activated TLR4 signalling; activated TAK1 mediates p38 MAPK activation; Butyrate Response Factor 1 (BRF1) binds and destabilizes mRNA; CREB phosphorylation; Regulation of HSF1-mediated heat shock response; p38MAPK events; VEGFA-VEGFR2 Pathway; Synthesis of Leukotrienes (LT) and Eoxins (EX); Oxidative Stress Induced Senescence	18.4638	18.535	18.4918	18.4563	18.4736	18.4602	18.1039	18.2338	18.194	-0.0334469	0.629338	0.879076	FDR > 0.05	-0.319602	0.000922357	0.0470236	FDR <= 0.05	0
P05091	3092	IsMasterProtein	Aldehyde dehydrogenase, mitochondrial OS=Homo sapiens OX=9606 GN=ALDH2 PE=1 SV=2	P05091;P05091-2;F8VP50;S4R3S4	ALDH2	Aldehyde dehydrogenase, mitochondrial	IsMasterProtein	Aldehyde dehydrogenase, mitochondrial OS=Homo sapiens OX=9606 GN=ALDH2 PE=1 SV=2	16	15	209	metabolic process	mitochondrion;organelle lumen	catalytic activity;nucleotide binding	ALDH2	Fatty Acid Omega Oxidation; Tryptophan metabolism	Metabolic pathways; beta-Alanine metabolism; Fatty acid degradation; Arginine and proline metabolism; Glycolysis / Gluconeogenesis; Lysine degradation; Pyruvate metabolism; Valine, leucine and isoleucine degradation; Histidine metabolism; Tryptophan metabolism; Ascorbate and aldarate metabolism; Pentose and glucuronate interconversions; Glycerolipid metabolism	Ethanol oxidation; Metabolism of serotonin	21.2444	21.2609	20.9519	20.6939	20.837	20.8481	20.5695	20.6822	20.7796	-0.359392	0.00650069	0.20549	FDR > 0.05	-0.475304	0.00115639	0.0488275	FDR <= 0.05	0
O94913	3446	IsMasterProtein	Pre-mRNA cleavage complex 2 protein Pcf11 OS=Homo sapiens OX=9606 GN=PCF11 PE=1 SV=3	O94913;E9PQ01;E9PKN0	PCF11	Pre-mRNA cleavage complex 2 protein Pcf11	IsMasterProtein	Pre-mRNA cleavage complex 2 protein Pcf11 OS=Homo sapiens OX=9606 GN=PCF11 PE=1 SV=3	3	3	10	metabolic process	cytoplasm;mitochondrion;nucleus	protein binding;RNA binding	PCF11		mRNA surveillance pathway	Cleavage of Growing Transcript in the Termination Region ; Processing of Intronless Pre-mRNAs; RNA polymerase II transcribes snRNA genes; mRNA 3'-end processing; mRNA Splicing - Major Pathway	14.8827	15.2243	15.1109	14.8132	14.6761	14.7244	14.5819	14.6113	14.6981	-0.33476	0.00647923	0.20549	FDR > 0.05	-0.442222	0.00116071	0.0488275	FDR <= 0.05	0
P55735	3212	IsMasterProtein	Protein SEC13 homolog OS=Homo sapiens OX=9606 GN=SEC13 PE=1 SV=3	P55735-3;P55735-4;P55735;P55735-2;A8MXL6	SEC13	Protein SEC13 homolog	IsMasterProtein	Protein SEC13 homolog OS=Homo sapiens OX=9606 GN=SEC13 PE=1 SV=3	9	9	51	cell organization and biogenesis;regulation of biological process;transport	chromosome;cytosol;endoplasmic reticulum;membrane;nucleus;vacuole	protein binding	SEC13	Sterol Regulatory Element-Binding Proteins (SREBP) signalling	Protein processing in endoplasmic reticulum; mTOR signaling pathway; RNA transport	COPII (Coat Protein 2) Mediated Vesicle Transport; Amplification of signal from unattached kinetochores via a MAD2 inhibitory signal; Separation of Sister Chromatids; Resolution of Sister Chromatid Cohesion; Antigen Presentation: Folding, assembly and peptide loading of class I MHC; RHO GTPases Activate Formins; MHC class II antigen presentation	20.5364	20.6511	20.4427	20.2964	20.1611	20.3316	20.1315	20.1969	20.1647	-0.28034	0.0066995	0.207549	FDR > 0.05	-0.378991	0.00103394	0.0488275	FDR <= 0.05	0
O60518	1056	IsMasterProtein	Ran-binding protein 6 OS=Homo sapiens OX=9606 GN=RANBP6 PE=1 SV=2	O60518;A0A096LPA6	RANBP6	Ran-binding protein 6	IsMasterProtein	Ran-binding protein 6 OS=Homo sapiens OX=9606 GN=RANBP6 PE=1 SV=2	9	6	50	transport	cytoplasm;membrane;nucleus	protein binding;transporter activity	RANBP6				17.8558	17.8507	17.8509	17.4839	17.6106	17.7313	17.4108	17.5004	17.5368	-0.243926	0.0135528	0.258915	FDR > 0.05	-0.369848	0.00117032	0.0488275	FDR <= 0.05	0
Q9Y243	3662	IsMasterProtein	RAC-gamma serine/threonine-protein kinase OS=Homo sapiens OX=9606 GN=AKT3 PE=1 SV=1	Q9Y243;Q9Y243-2;A0A5K1VW74;A0A5F9ZGY0;A0A5F9ZHU3;F8VS91	AKT3	RAC-gamma serine/threonine-protein kinase	IsMasterProtein	RAC-gamma serine/threonine-protein kinase OS=Homo sapiens OX=9606 GN=AKT3 PE=1 SV=1	5	4	14	cell organization and biogenesis;metabolic process;regulation of biological process;response to stimulus	cytoplasm;membrane;nucleus	catalytic activity;nucleotide binding;protein binding	AKT3	Regulation of toll-like receptor signaling pathway; Integrin-mediated Cell Adhesion; Signaling Pathways in Glioblastoma; Signal Transduction of S1P Receptor; Focal Adhesion; Overview of nanoparticle effects; MAPK Signaling Pathway; Chemokine signaling pathway; ESC Pluripotency Pathways; Focal Adhesion-PI3K-Akt-mTOR-signaling pathway; ErbB Signaling Pathway; Toll-like receptor signaling pathway	T cell receptor signaling pathway; B cell receptor signaling pathway; AGE-RAGE signaling pathway in diabetic complications; Non-alcoholic fatty liver disease (NAFLD); Insulin resistance; cGMP-PKG signaling pathway; Prostate cancer; Choline metabolism in cancer; cAMP signaling pathway; Central carbon metabolism in cancer; Endometrial cancer; Toxoplasmosis; Ras signaling pathway; Tight junction; Ra…	Regulation of PTEN stability and activity; CTLA4 inhibitory signaling; G beta:gamma signalling through PI3Kgamma; AKT phosphorylates targets in the nucleus; AKT phosphorylates targets in the cytosol; Regulation of TP53 Activity through Association with Co-factors; Regulation of TP53 Activity through Acetylation; Regulation of TP53 Degradation; Negative regulation of the PI3K/AKT network; Activati…	17.6165	17.5912	17.4575	17.7816	17.9521	17.8103	18.2072	17.9612	17.8923	0.292932	0.0154641	0.266256	FDR > 0.05	0.465122	0.00102629	0.0488275	FDR <= 0.05	0
Q9BTA9	2815	IsMasterProtein	WW domain-containing adapter protein with coiled-coil OS=Homo sapiens OX=9606 GN=WAC PE=1 SV=3	Q9BTA9;Q9BTA9-5;A0A494C0S5	WAC	WW domain-containing adapter protein with coiled-coil	IsMasterProtein	WW domain-containing adapter protein with coiled-coil OS=Homo sapiens OX=9606 GN=WAC PE=1 SV=3	2	2	12	cell organization and biogenesis;metabolic process;regulation of biological process;response to stimulus	nucleus;spliceosomal complex	protein binding	WAC			E3 ubiquitin ligases ubiquitinate target proteins	17.2727	17.3945	17.267	17.571	17.4639	17.4678	17.7799	17.7523	17.5685	0.189491	0.0464802	0.384678	FDR > 0.05	0.388818	0.00100637	0.0488275	FDR <= 0.05	0
O14497	3478	IsMasterProtein	AT-rich interactive domain-containing protein 1A OS=Homo sapiens OX=9606 GN=ARID1A PE=1 SV=3	O14497;O14497-2;A0A1B0GTU5;O14497-3;H0Y488;A0A087WUV6	ARID1A	AT-rich interactive domain-containing protein 1A	IsMasterProtein	AT-rich interactive domain-containing protein 1A OS=Homo sapiens OX=9606 GN=ARID1A PE=1 SV=3	8	8	28	cell differentiation;cell organization and biogenesis;metabolic process;regulation of biological process;response to stimulus;transport	nucleus	DNA binding;protein binding	ARID1A	Pathways Affected in Adenoid Cystic Carcinoma		RUNX1 interacts with co-factors whose precise effect on RUNX1 targets is not known; RMTs methylate histone arginines	17.6138	17.4509	17.4583	17.7738	17.6816	17.7089	18.1207	17.8643	17.838	0.213802	0.0464593	0.384678	FDR > 0.05	0.433342	0.00109288	0.0488275	FDR <= 0.05	0
F5H6I7	340	IsMasterProtein	Atlastin-3 OS=Homo sapiens OX=9606 GN=ATL3 PE=1 SV=1	Q6DD88;F5H6I7;F5GWF8	ATL3	Atlastin-3	IsMasterProtein	Atlastin-3 OS=Homo sapiens OX=9606 GN=ATL3 PE=1 SV=1	14	14	159	cell organization and biogenesis;regulation of biological process;transport	endoplasmic reticulum;membrane	catalytic activity;nucleotide binding;protein binding	ATL3				21.5127	21.535	21.3808	21.2654	21.3684	21.3486	21.1102	21.1988	21.0914	-0.14866	0.0761263	0.435866	FDR > 0.05	-0.342657	0.00118105	0.0488275	FDR <= 0.05	0
Q9H4L5	1450	IsMasterProtein	Oxysterol-binding protein-related protein 3 OS=Homo sapiens OX=9606 GN=OSBPL3 PE=1 SV=1	Q9H4L5-5;Q9H4L5-2;Q9H4L5-6;Q9H4L5;Q9H4L5-8;Q9H4L5-7;Q9H4L5-4;Q9H4L5-3;C9JZ19;C9JEF2	OSBPL3	Oxysterol-binding protein-related protein 3	IsMasterProtein	Oxysterol-binding protein-related protein 3 OS=Homo sapiens OX=9606 GN=OSBPL3 PE=1 SV=1	4	4	15	metabolic process;transport	cytoplasm;cytosol;endoplasmic reticulum;membrane;nucleus	protein binding;transporter activity	OSBPL3			Synthesis of bile acids and bile salts	15.3369	15.3919	15.2577	15.1528	15.047	15.2656	14.9025	15.0134	14.6785	-0.173706	0.11813	0.495649	FDR > 0.05	-0.464029	0.00117964	0.0488275	FDR <= 0.05	0
K7ERI7	2858	IsMasterProtein	60S ribosomal protein L22 OS=Homo sapiens OX=9606 GN=RPL22 PE=1 SV=1	K7ERI7;P35268;K7EMH1;K7EKS7;K7EP65;K7ELC4;K7EJT5	RPL22	60S ribosomal protein L22	IsMasterProtein	60S ribosomal protein L22 OS=Homo sapiens OX=9606 GN=RPL22 PE=1 SV=1	4	4	55	cell organization and biogenesis;metabolic process;transport	cytoplasm;cytosol;nucleus;ribosome	protein binding;RNA binding;structural molecule activity	RPL22	Cytoplasmic Ribosomal Proteins			20.5339	20.5342	20.462	20.4114	20.4751	20.46	20.0188	20.2206	20.2168	-0.0611935	0.448213	0.779908	FDR > 0.05	-0.357955	0.00112453	0.0488275	FDR <= 0.05	0
Q14141	2791	IsMasterProtein	Septin-6 OS=Homo sapiens OX=9606 GN=SEPTIN6 PE=1 SV=4	Q14141-2;Q14141-4;B1AMS2;Q14141;Q14141-3	SEPTIN6	Septin-6	IsMasterProtein	Septin-6 OS=Homo sapiens OX=9606 GN=SEPTIN6 PE=1 SV=4	9	3	86	cell differentiation;cell division	chromosome;cytoplasm;cytoskeleton	nucleotide binding;protein binding	SEPT6		Bacterial invasion of epithelial cells		16.3941	16.4748	16.4179	16.2685	16.419	16.4211	15.9109	15.963	16.175	-0.0593878	0.517663	0.821534	FDR > 0.05	-0.412659	0.00105963	0.0488275	FDR <= 0.05	0
P23497	204	IsMasterProtein	Nuclear autoantigen Sp-100 OS=Homo sapiens OX=9606 GN=SP100 PE=1 SV=3	P23497;P23497-3;P23497-4;P23497-5;P23497-2;P23497-6;P23497-7;E9PHV6;C9JBL0;H7C4B4	SP100	Nuclear autoantigen Sp-100	IsMasterProtein	Nuclear autoantigen Sp-100 OS=Homo sapiens OX=9606 GN=SP100 PE=1 SV=3	15	8	84	cell organization and biogenesis;metabolic process;regulation of biological process;response to stimulus	cytoplasm;nucleus	DNA binding;protein binding	SP100		Viral carcinogenesis; Herpes simplex infection	SUMOylation of DNA damage response and repair proteins; Interferon gamma signaling	21.5299	21.5018	21.6626	21.9406	21.6185	21.5634	22.0431	22.1067	21.9799	0.14274	0.209814	0.598865	FDR > 0.05	0.478462	0.00133252	0.053127	FDR > 0.05	0
A2RQR6	4354	IsMasterProtein	Transcription elongation factor A (SII)-like 4 variant 1 OS=Homo sapiens OX=9606 GN=TCEAL4 PE=1 SV=1	Q96EI5;Q96EI5-2;A2RQR6;D6RHZ1;D6RIH3;J3KQY4;D6RCE9;D6RD44	TCEAL4	Transcription elongation factor A (SII)-like 4 variant 1	IsMasterProtein	Transcription elongation factor A (SII)-like 4 variant 1 OS=Homo sapiens OX=9606 GN=TCEAL4 PE=1 SV=1	4	4	19	metabolic process;regulation of biological process	nucleus	protein binding;RNA binding	TCEAL4				16.2627	16.1535	16.4257	16.5204	16.3121	16.3539	16.8371	16.754	16.6049	0.114852	0.280731	0.657381	FDR > 0.05	0.451373	0.00136214	0.0538399	FDR > 0.05	0
Q9ULC3	2952	IsMasterProtein	Ras-related protein Rab-23 OS=Homo sapiens OX=9606 GN=RAB23 PE=1 SV=1	Q9ULC3	RAB23	Ras-related protein Rab-23	IsMasterProtein	Ras-related protein Rab-23 OS=Homo sapiens OX=9606 GN=RAB23 PE=1 SV=1	3	3	17	cell organization and biogenesis;defense response;development;metabolic process;regulation of biological process;response to stimulus;transport	cytoplasm;cytosol;endosome;membrane;vacuole	catalytic activity;nucleotide binding;protein binding	RAB23			RAB geranylgeranylation	15.3927	15.6189	15.4162	15.3945	15.3614	15.3508	15.167	15.0991	15.1086	-0.107005	0.204207	0.591984	FDR > 0.05	-0.351022	0.00140601	0.0546318	FDR > 0.05	0
Q5QJE6	2265	IsMasterProtein	Deoxynucleotidyltransferase terminal-interacting protein 2 OS=Homo sapiens OX=9606 GN=DNTTIP2 PE=1 SV=2	Q5QJE6;J3KP30;E9PRB3	DNTTIP2	Deoxynucleotidyltransferase terminal-interacting protein 2	IsMasterProtein	Deoxynucleotidyltransferase terminal-interacting protein 2 OS=Homo sapiens OX=9606 GN=DNTTIP2 PE=1 SV=2	12	12	68	metabolic process;regulation of biological process	nucleus	RNA binding	DNTTIP2				19.7668	19.5776	19.6769	19.9794	19.8485	19.921	20.2199	20.0858	19.9403	0.242552	0.0255558	0.305175	FDR > 0.05	0.408246	0.00143095	0.0551335	FDR > 0.05	0
Q9UHR5	964	IsMasterProtein	SAP30-binding protein OS=Homo sapiens OX=9606 GN=SAP30BP PE=1 SV=1	J3QQJ0;Q9UHR5-2;Q9UHR5	SAP30BP	SAP30-binding protein	IsMasterProtein	SAP30-binding protein OS=Homo sapiens OX=9606 GN=SAP30BP PE=1 SV=1	2	2	17	cell death;metabolic process;regulation of biological process	cytoskeleton;nucleus	protein binding	SAP30BP			NoRC negatively regulates rRNA expression	16.1906	16.3238	16.2355	16.4949	16.5711	16.5176	16.721	16.4763	16.6577	0.27791	0.00799274	0.216844	FDR > 0.05	0.368368	0.0014613	0.055475	FDR > 0.05	0
Q9Y4W2	4611	IsMasterProtein	Ribosomal biogenesis protein LAS1L OS=Homo sapiens OX=9606 GN=LAS1L PE=1 SV=2	Q9Y4W2-2;Q9Y4W2;Q9Y4W2-4;Q9Y4W2-3	LAS1L	Ribosomal biogenesis protein LAS1L	IsMasterProtein	Ribosomal biogenesis protein LAS1L OS=Homo sapiens OX=9606 GN=LAS1L PE=1 SV=2	5	5	24	cell organization and biogenesis;metabolic process	cytoplasm;membrane;nucleus	RNA binding	LAS1L			Major pathway of rRNA processing in the nucleolus and cytosol	17.983	17.9154	17.9768	18.0713	17.9484	18.0097	18.3172	18.2656	18.2075	0.0514049	0.477873	0.798776	FDR > 0.05	0.305035	0.00160934	0.0595066	FDR > 0.05	0
O75909-1	2012	IsMasterProtein	Isoform 3 of Cyclin-K OS=Homo sapiens OX=9606 GN=CCNK	O75909-1;O75909;G3V5E1;O75909-4;O75909-2;G3V2Q3	CCNK	Isoform 3 of Cyclin-K	IsMasterProtein	Isoform 3 of Cyclin-K OS=Homo sapiens OX=9606 GN=CCNK	4	4	21	cell division;metabolic process;regulation of biological process;response to stimulus	nucleus	catalytic activity;enzyme regulator activity;protein binding	CCNK				17.5362	17.315	17.4364	17.7849	17.6765	17.6586	18.0434	17.8824	17.6932	0.27744	0.0232608	0.302449	FDR > 0.05	0.443768	0.0017401	0.062331	FDR > 0.05	0
B3KRD8	1200	IsMasterProtein	SEC14-like 2 (S. cerevisiae), isoform CRA_c OS=Homo sapiens OX=9606 GN=SEC14L2 PE=1 SV=1	O76054;B3KRD8;O76054-5;O76054-4	SEC14L2	SEC14-like 2 (S. cerevisiae), isoform CRA_c	IsMasterProtein	SEC14-like 2 (S. cerevisiae), isoform CRA_c OS=Homo sapiens OX=9606 GN=SEC14L2 PE=1 SV=1	3	3	10	metabolic process;regulation of biological process;transport	cytoplasm;cytosol;nucleus	transporter activity	SEC14L2				17.1097	17.1471	17.0706	16.6215	16.4311	16.5495	16.3876	16.6322	16.8463	-0.575135	0.000579235	0.109895	FDR > 0.05	-0.487103	0.00178621	0.0625175	FDR > 0.05	0
Q8N122	1720	IsMasterProtein	Regulatory-associated protein of mTOR OS=Homo sapiens OX=9606 GN=RPTOR PE=1 SV=1	Q8N122;Q8N122-3	RPTOR	Regulatory-associated protein of mTOR	IsMasterProtein	Regulatory-associated protein of mTOR OS=Homo sapiens OX=9606 GN=RPTOR PE=1 SV=1	6	6	23	cell communication;cell organization and biogenesis;regulation of biological process;response to stimulus;transport	cytoplasm;cytosol;membrane;vacuole	DNA binding;enzyme regulator activity;protein binding	RPTOR	AMP-activated Protein Kinase (AMPK) Signaling; Target Of Rapamycin (TOR) Signaling; PI3K-AKT-mTOR signaling pathway and therapeutic opportunities; Angiopoietin Like Protein 8 Regulatory Pathway; Focal Adhesion-PI3K-Akt-mTOR-signaling pathway; Interferon type I signaling pathways	mTOR signaling pathway; Longevity regulating pathway - multiple species; MicroRNAs in cancer; Longevity regulating pathway; AMPK signaling pathway; Insulin signaling pathway; PI3K-Akt signaling pathway	HSF1-dependent transactivation; Energy dependent regulation of mTOR by LKB1-AMPK; Regulation of PTEN gene transcription; mTORC1-mediated signalling; TP53 Regulates Metabolic Genes; Macroautophagy	16.5097	16.5961	16.5259	16.347	16.3351	16.2313	16.0322	16.125	16.3298	-0.239425	0.0236271	0.30344	FDR > 0.05	-0.381573	0.00182201	0.0628115	FDR > 0.05	0
Q96FV9	37	IsMasterProtein	THO complex subunit 1 OS=Homo sapiens OX=9606 GN=THOC1 PE=1 SV=1	A0A087WWS1;Q96FV9	THOC1	THO complex subunit 1	IsMasterProtein	THO complex subunit 1 OS=Homo sapiens OX=9606 GN=THOC1 PE=1 SV=1	3	3	16	cell death;metabolic process;regulation of biological process;response to stimulus;transport	cytoplasm;cytosol;nucleus	DNA binding;protein binding;RNA binding	THOC1		RNA transport; Spliceosome	Cleavage of Growing Transcript in the Termination Region ; Transport of Mature mRNA derived from an Intron-Containing Transcript; mRNA 3'-end processing	17.276	17.1879	17.1766	17.0158	16.9207	17.0243	16.8415	16.8758	16.982	-0.226539	0.0121273	0.250076	FDR > 0.05	-0.313732	0.00183889	0.0629203	FDR > 0.05	0
J3KQ48	840	IsMasterProtein	Aminoacyl-tRNA hydrolase OS=Homo sapiens OX=9606 GN=PTRH2 PE=1 SV=1	Q9Y3E5;J3KQ48	PTRH2	Aminoacyl-tRNA hydrolase	IsMasterProtein	Aminoacyl-tRNA hydrolase OS=Homo sapiens OX=9606 GN=PTRH2 PE=1 SV=1	6	6	42	cell death;regulation of biological process	cytosol;membrane;mitochondrion	catalytic activity;protein binding	PTRH2				18.3357	18.591	18.3833	17.9878	18.0777	18.1535	17.8215	17.9694	18.1537	-0.363695	0.00712748	0.210835	FDR > 0.05	-0.455101	0.00185643	0.06293	FDR > 0.05	0
Q9NWH9	1276	IsMasterProtein	SAFB-like transcription modulator OS=Homo sapiens OX=9606 GN=SLTM PE=1 SV=2	Q9NWH9;H7BXE3;H7C3F4;Q9NWH9-3;H0YMR6;H0YNF3;H0YLE6;H0YL55	SLTM	SAFB-like transcription modulator	IsMasterProtein	SAFB-like transcription modulator OS=Homo sapiens OX=9606 GN=SLTM PE=1 SV=2	9	9	43	cell death;metabolic process;regulation of biological process	nucleus	DNA binding;RNA binding	SLTM				19.1121	19.0367	19.033	19.2318	19.1815	19.2354	19.3932	19.3564	19.2869	0.155648	0.0444151	0.376279	FDR > 0.05	0.284883	0.00197957	0.0652972	FDR > 0.05	0
Q9NRP0	4327	IsMasterProtein	Oligosaccharyltransferase complex subunit OSTC OS=Homo sapiens OX=9606 GN=OSTC PE=1 SV=1	Q9NRP0;Q9NRP0-2	OSTC	Oligosaccharyltransferase complex subunit OSTC	IsMasterProtein	Oligosaccharyltransferase complex subunit OSTC OS=Homo sapiens OX=9606 GN=OSTC PE=1 SV=1	2	2	16	metabolic process	endoplasmic reticulum;membrane	catalytic activity;protein binding	OSTC				16.9404	16.578	16.8683	16.2933	16.405	16.3462	16.3065	16.2968	16.4683	-0.447413	0.00176616	0.157348	FDR > 0.05	-0.438389	0.00201384	0.0659534	FDR > 0.05	0
Q8IWB7	3147	IsMasterProtein	WD repeat and FYVE domain-containing protein 1 OS=Homo sapiens OX=9606 GN=WDFY1 PE=1 SV=1	Q8IWB7;C9JJ54	WDFY1	WD repeat and FYVE domain-containing protein 1	IsMasterProtein	WD repeat and FYVE domain-containing protein 1 OS=Homo sapiens OX=9606 GN=WDFY1 PE=1 SV=1	4	4	19	regulation of biological process	cytosol;endosome;nucleus	metal ion binding;protein binding	WDFY1				18.549	18.7385	18.619	18.2281	18.2118	18.2533	18.1639	18.2552	18.4103	-0.40443	0.000950754	0.127323	FDR > 0.05	-0.359045	0.00208708	0.066918	FDR > 0.05	0
A0A5F9ZHP1	2636	IsMasterProtein	Activating signal cointegrator 1 complex subunit 1 OS=Homo sapiens OX=9606 GN=ASCC1 PE=1 SV=1	Q8N9N2-2;A0A5F9ZH79;A0A5F9ZHP1	ASCC1	Activating signal cointegrator 1 complex subunit 1	IsMasterProtein	Activating signal cointegrator 1 complex subunit 1 OS=Homo sapiens OX=9606 GN=ASCC1 PE=1 SV=1	2	2	8								17.1912	17.4356	17.3322	17.2749	17.2891	17.3954	16.8299	16.9655	17.0337	0.000145031	0.998738	0.999392	FDR > 0.05	-0.376621	0.002077	0.066918	FDR > 0.05	0
H3BMM9	1063	IsMasterProtein	RNA-binding protein with serine-rich domain 1 (Fragment) OS=Homo sapiens OX=9606 GN=RNPS1 PE=1 SV=1	H3BTC0;H3BMS0;Q15287;H3BMM9;Q15287-3;Q15287-2;H3BV80;H3BPG5	RNPS1	RNA-binding protein with serine-rich domain 1 (Fragment)	IsMasterProtein	RNA-binding protein with serine-rich domain 1 (Fragment) OS=Homo sapiens OX=9606 GN=RNPS1 PE=1 SV=1	3	3	13			RNA binding					17.4968	17.7612	17.7965	18.0931	18.0593	17.9006	18.0342	18.1569	18.089	0.332839	0.00740434	0.210863	FDR > 0.05	0.408537	0.00219516	0.0689371	FDR > 0.05	0
M0QXN5	1652	IsMasterProtein	Nuclear pore glycoprotein p62 OS=Homo sapiens OX=9606 GN=NUP62 PE=1 SV=1	M0QXN5;P37198	NUP62	Nuclear pore glycoprotein p62	IsMasterProtein	Nuclear pore glycoprotein p62 OS=Homo sapiens OX=9606 GN=NUP62 PE=1 SV=1	4	4	15	transport	membrane	structural molecule activity					19.9533	20.0084	20.0154	19.915	19.8534	19.9371	20.2834	20.2285	20.2804	-0.0905663	0.196277	0.585489	FDR > 0.05	0.271679	0.00221486	0.0690825	FDR > 0.05	0
G3V3E8	1414	IsMasterProtein	Epididymal secretory protein E1 OS=Homo sapiens OX=9606 GN=NPC2 PE=1 SV=1	P61916;E7EMS2;G3V3D1;J3KMY5;G3V3E8;H0YIZ1;P61916-2;G3V2V8	NPC2	Epididymal secretory protein E1	IsMasterProtein	Epididymal secretory protein E1 OS=Homo sapiens OX=9606 GN=NPC2 PE=1 SV=1	7	7	64	metabolic process;regulation of biological process;response to stimulus;transport	endoplasmic reticulum;extracellular;organelle lumen;vacuole	protein binding;transporter activity	NPC2	TYROBP Causal Network			21.4026	21.7312	21.3704	20.7737	20.7194	20.823	21.0187	21.089	21.1401	-0.729357	4.26074e-05	0.0325592	FDR <= 0.05	-0.41879	0.00237113	0.0692667	FDR > 0.05	0
Q96QD8	257	IsMasterProtein	Sodium-coupled neutral amino acid transporter 2 OS=Homo sapiens OX=9606 GN=SLC38A2 PE=1 SV=2	Q96QD8;Q96QD8-2	SLC38A2	Sodium-coupled neutral amino acid transporter 2	IsMasterProtein	Sodium-coupled neutral amino acid transporter 2 OS=Homo sapiens OX=9606 GN=SLC38A2 PE=1 SV=2	2	2	8	cell communication;response to stimulus;transport	membrane	protein binding;transporter activity	SLC38A2	Endochondral Ossification	Protein digestion and absorption; GABAergic synapse; Glutamatergic synapse	Amino acid transport across the plasma membrane; Glutamate Neurotransmitter Release Cycle	15.6542	15.3973	15.7976	15.2367	15.1769	15.0074	15.2009	15.0958	15.1954	-0.476064	0.001745	0.157348	FDR > 0.05	-0.452375	0.00241779	0.0692667	FDR > 0.05	0
Q7Z7H8	3824	IsMasterProtein	39S ribosomal protein L10, mitochondrial OS=Homo sapiens OX=9606 GN=MRPL10 PE=1 SV=3	Q7Z7H8-2;Q7Z7H8	MRPL10	39S ribosomal protein L10, mitochondrial	IsMasterProtein	39S ribosomal protein L10, mitochondrial OS=Homo sapiens OX=9606 GN=MRPL10 PE=1 SV=3	3	3	20	cell organization and biogenesis;metabolic process	membrane;mitochondrion;ribosome	protein binding;RNA binding;structural molecule activity	MRPL10		Ribosome	Mitochondrial translation initiation; Mitochondrial translation elongation; Mitochondrial translation termination	17.8195	17.8751	17.8051	17.5321	17.4428	17.4007	17.2581	17.4092	17.6297	-0.374772	0.00368168	0.175838	FDR > 0.05	-0.400902	0.00243227	0.0692667	FDR > 0.05	0
E7EVX8	929	IsMasterProtein	Pre-mRNA-processing factor 31 OS=Homo sapiens OX=9606 GN=PRPF31 PE=1 SV=1	Q8WWY3;E7EVX8;Q8WWY3-4;Q8WWY3-2;E7ESX0;E7EN72;E7EU94;Q8WWY3-3	PRPF31	Pre-mRNA-processing factor 31	IsMasterProtein	Pre-mRNA-processing factor 31 OS=Homo sapiens OX=9606 GN=PRPF31 PE=1 SV=1	12	12	75	cell organization and biogenesis;metabolic process	nucleus						20.1363	20.0823	20.0928	20.2342	20.2373	20.2983	20.4142	20.3963	20.3194	0.152817	0.044366	0.376279	FDR > 0.05	0.272847	0.00231398	0.0692667	FDR > 0.05	0
P61513	1111	IsMasterProtein	60S ribosomal protein L37a OS=Homo sapiens OX=9606 GN=RPL37A PE=1 SV=2	C9J4Z3;P61513;Q6P4E4;E9PEL3;M0R2L6;M0R0A1;G5E9R3	RPL37A	60S ribosomal protein L37a	IsMasterProtein	60S ribosomal protein L37a OS=Homo sapiens OX=9606 GN=RPL37A PE=1 SV=2	5	5	53	cell organization and biogenesis;metabolic process;transport	cytosol;nucleus;ribosome	metal ion binding;protein binding;RNA binding;structural molecule activity	RPL37A	Cytoplasmic Ribosomal Proteins	Ribosome	Peptide chain elongation; Eukaryotic Translation Termination; Viral mRNA Translation; L13a-mediated translational silencing of Ceruloplasmin expression; Nonsense Mediated Decay (NMD) independent of the Exon Junction Complex (EJC); Selenocysteine synthesis; Nonsense Mediated Decay (NMD) enhanced by the Exon Junction Complex (EJC); GTP hydrolysis and joining of the 60S ribosomal subunit; Major path…	20.6337	20.8456	20.5361	20.4561	20.4853	20.4729	20.1054	20.4209	20.1859	-0.200367	0.0887205	0.450119	FDR > 0.05	-0.434422	0.00240939	0.0692667	FDR > 0.05	0
Q9UEE9	4315	IsMasterProtein	Craniofacial development protein 1 OS=Homo sapiens OX=9606 GN=CFDP1 PE=1 SV=1	Q9UEE9;Q9UEE9-2	CFDP1	Craniofacial development protein 1	IsMasterProtein	Craniofacial development protein 1 OS=Homo sapiens OX=9606 GN=CFDP1 PE=1 SV=1	4	4	19	development;regulation of biological process	chromosome		CFDP1				16.6815	16.7915	16.591	16.9641	16.7764	16.9466	17.4382	17.1089	16.9997	0.207724	0.112914	0.489296	FDR > 0.05	0.494257	0.00225491	0.0692667	FDR > 0.05	0
O00178	1321	IsMasterProtein	GTP-binding protein 1 OS=Homo sapiens OX=9606 GN=GTPBP1 PE=1 SV=3	O00178;B0QY59	GTPBP1	GTP-binding protein 1	IsMasterProtein	GTP-binding protein 1 OS=Homo sapiens OX=9606 GN=GTPBP1 PE=1 SV=3	6	6	22	metabolic process;regulation of biological process;response to stimulus	cytoplasm;cytosol;membrane	catalytic activity;nucleotide binding;RNA binding	GTPBP1				17.8423	18.0014	18.0437	18.0504	18.0431	18.123	18.3087	18.2708	18.2439	0.109703	0.17929	0.567318	FDR > 0.05	0.312012	0.0023731	0.0692667	FDR > 0.05	0
P15529	1595	IsMasterProtein	Membrane cofactor protein OS=Homo sapiens OX=9606 GN=CD46 PE=1 SV=3	P15529-15;P15529-11;P15529-12;P15529;P15529-14;P15529-13;P15529-10	CD46	Membrane cofactor protein	IsMasterProtein	Membrane cofactor protein OS=Homo sapiens OX=9606 GN=CD46 PE=1 SV=3	5	1	28	defense response;metabolic process;regulation of biological process;response to stimulus	cell surface;cytoplasm;Golgi;membrane	catalytic activity;enzyme regulator activity;protein binding;receptor activity	CD46	Complement and Coagulation Cascades	Measles; Complement and coagulation cascades	Regulation of Complement cascade	17.3634	17.2777	17.2929	17.4424	17.2969	17.5647	17.9253	17.7973	17.5496	0.123285	0.283778	0.660094	FDR > 0.05	0.446005	0.00242943	0.0692667	FDR > 0.05	0
J3KSL8	202	IsMasterProtein	Trafficking protein particle complex subunit 8 OS=Homo sapiens OX=9606 GN=TRAPPC8 PE=1 SV=1	J3QSA1;Q9Y2L5-2;Q9Y2L5;J3QQJ5;J3KSL8	TRAPPC8	Trafficking protein particle complex subunit 8	IsMasterProtein	Trafficking protein particle complex subunit 8 OS=Homo sapiens OX=9606 GN=TRAPPC8 PE=1 SV=1	3	3	11			protein binding					15.5415	15.8775	15.9999	15.7107	15.5954	15.7265	15.2706	15.378	15.3547	-0.128779	0.285285	0.660623	FDR > 0.05	-0.471885	0.00228852	0.0692667	FDR > 0.05	0
O60318	1855	IsMasterProtein	Germinal-center associated nuclear protein OS=Homo sapiens OX=9606 GN=MCM3AP PE=1 SV=2	O60318	MCM3AP	Germinal-center associated nuclear protein	IsMasterProtein	Germinal-center associated nuclear protein OS=Homo sapiens OX=9606 GN=MCM3AP PE=1 SV=2	2	2	5	transport	cytoplasm;cytosol;membrane;nucleus	catalytic activity;DNA binding	MCM3AP				16.1126	16.2666	16.3189	16.3347	16.2897	16.295	16.5733	16.4863	16.583	0.0737987	0.357034	0.721869	FDR > 0.05	0.31486	0.00235837	0.0692667	FDR > 0.05	0
A0A087X1G7	3170	IsMasterProtein	Selenoprotein F OS=Homo sapiens OX=9606 GN=SELENOF PE=1 SV=1	O60613;A0A087X1G7	SELENOF	Selenoprotein F	IsMasterProtein	Selenoprotein F OS=Homo sapiens OX=9606 GN=SELENOF PE=1 SV=1	2	2	12								18.1987	18.2059	18.2389	17.979	18.1814	18.3098	18.7384	18.4718	18.7247	-0.0577507	0.593622	0.860803	FDR > 0.05	0.430488	0.00241565	0.0692667	FDR > 0.05	0
P45954	1891	IsMasterProtein	Short/branched chain specific acyl-CoA dehydrogenase, mitochondrial OS=Homo sapiens OX=9606 GN=ACADSB PE=1 SV=1	P45954;P45954-2	ACADSB	Short/branched chain specific acyl-CoA dehydrogenase, mitochondrial	IsMasterProtein	Short/branched chain specific acyl-CoA dehydrogenase, mitochondrial OS=Homo sapiens OX=9606 GN=ACADSB PE=1 SV=1	3	3	9	metabolic process	mitochondrion;organelle lumen	catalytic activity;nucleotide binding	ACADSB	Valproic acid pathway	Fatty acid metabolism; Fatty acid degradation; Valine, leucine and isoleucine degradation; Metabolic pathways	Branched-chain amino acid catabolism	15.7147	15.7159	15.6468	15.5032	15.4529	15.4474	15.4117	15.3861	15.4739	-0.224628	0.00724467	0.210863	FDR > 0.05	-0.268589	0.00252546	0.0699905	FDR > 0.05	0
P98175	3114	IsMasterProtein	RNA-binding protein 10 OS=Homo sapiens OX=9606 GN=RBM10 PE=1 SV=3	P98175-4;P98175-2;P98175;P98175-3;P98175-5	RBM10	RNA-binding protein 10	IsMasterProtein	RNA-binding protein 10 OS=Homo sapiens OX=9606 GN=RBM10 PE=1 SV=3	8	6	40	metabolic process;regulation of biological process	nucleus	metal ion binding;protein binding;RNA binding	RBM10				19.8754	19.8225	19.8472	20.1046	19.9828	20.1667	20.3736	20.1326	20.1277	0.236349	0.0249151	0.303818	FDR > 0.05	0.362921	0.00249005	0.0699905	FDR > 0.05	0
A8MYT4	2150	IsMasterProtein	Phosphatidylinositol 3-kinase catalytic subunit type 3 OS=Homo sapiens OX=9606 GN=PIK3C3 PE=1 SV=2	A0A1W2PS05;Q8NEB9;A8MYT4;M0R308;K7ENH3;K7EKH3;K7EIV6;M0R386;A0A0B4J2B1	PIK3C3	Phosphatidylinositol 3-kinase catalytic subunit type 3	IsMasterProtein	Phosphatidylinositol 3-kinase catalytic subunit type 3 OS=Homo sapiens OX=9606 GN=PIK3C3 PE=1 SV=2	9	8	47	cell communication;cell organization and biogenesis;metabolic process;regulation of biological process;response to stimulus;transport	cytosol;endosome;membrane;vacuole	catalytic activity;nucleotide binding;protein binding	PIK3C3	AMP-activated Protein Kinase (AMPK) Signaling; Angiopoietin Like Protein 8 Regulatory Pathway; Microglia Pathogen Phagocytosis Pathway; Insulin Signaling; Regulation of Actin Cytoskeleton; Senescence and Autophagy in Cancer; DNA Damage Response (only ATM dependent)			18.0408	18.0756	18.176	18.2395	18.1579	18.207	18.4042	18.4808	18.3204	0.104011	0.194274	0.585489	FDR > 0.05	0.30431	0.00251368	0.0699905	FDR > 0.05	0
A0A1B0GTJ7	3620	IsMasterProtein	Adenylosuccinate lyase OS=Homo sapiens OX=9606 GN=ADSL PE=1 SV=1	A0A1B0GWJ0;A0A1B0GTJ7;P30566;A0A0A6YY92;A0A096LNY6;P30566-2;A0A1B0GWF8;A0A1B0GTG9;A0A096LNY5;A0A096LPA2;A0A096LNY4	ADSL	Adenylosuccinate lyase	IsMasterProtein	Adenylosuccinate lyase OS=Homo sapiens OX=9606 GN=ADSL PE=1 SV=1	9	9	65	metabolic process		catalytic activity					19.6924	19.7877	19.6886	20.0145	19.9339	19.9388	20.1888	20.1291	19.9102	0.239504	0.0211131	0.296035	FDR > 0.05	0.353105	0.00255441	0.0701316	FDR > 0.05	0
A0A1W2PPB7	2589	IsMasterProtein	Kinase D-interacting substrate of 220 kDa OS=Homo sapiens OX=9606 GN=KIDINS220 PE=1 SV=1	Q9ULH0-2;A0A1W2PPB7;Q9ULH0-4;Q9ULH0;E9PH70;Q9ULH0-3	KIDINS220	Kinase D-interacting substrate of 220 kDa	IsMasterProtein	Kinase D-interacting substrate of 220 kDa OS=Homo sapiens OX=9606 GN=KIDINS220 PE=1 SV=1	2	2	5		membrane	protein binding					16.03	16.0331	15.8605	15.5811	15.8915	15.5569	15.6146	15.5571	15.5014	-0.297996	0.01673	0.270565	FDR > 0.05	-0.416803	0.00260689	0.0711464	FDR > 0.05	0
Q99543	529	IsMasterProtein	DnaJ homolog subfamily C member 2 OS=Homo sapiens OX=9606 GN=DNAJC2 PE=1 SV=4	Q99543;Q99543-2	DNAJC2	DnaJ homolog subfamily C member 2	IsMasterProtein	DnaJ homolog subfamily C member 2 OS=Homo sapiens OX=9606 GN=DNAJC2 PE=1 SV=4	4	4	16	cell organization and biogenesis;metabolic process;regulation of biological process	cytoplasm;cytosol;membrane;nucleus	DNA binding;enzyme regulator activity;protein binding;RNA binding	DNAJC2			Regulation of HSF1-mediated heat shock response	17.1453	16.9475	17.249	17.3898	17.3599	17.3853	17.6859	17.4547	17.4211	0.26439	0.0261499	0.306643	FDR > 0.05	0.406624	0.00264006	0.0716253	FDR > 0.05	0
O14818	4478	IsMasterProtein	Proteasome subunit alpha type-7 OS=Homo sapiens OX=9606 GN=PSMA7 PE=1 SV=1	O14818;O14818-2;Q8TAA3-5;Q8TAA3;Q8TAA3-2;H0Y586;O14818-4;A0A087WYS6	PSMA7	Proteasome subunit alpha type-7	IsMasterProtein	Proteasome subunit alpha type-7 OS=Homo sapiens OX=9606 GN=PSMA7 PE=1 SV=1	12	12	88	metabolic process;regulation of biological process;response to stimulus;transport	cytoplasm;cytosol;nucleus;proteasome	catalytic activity;nucleotide binding;protein binding	PSMA7	Proteasome Degradation	Proteasome	Regulation of RAS by GAPs; CDT1 association with the CDC6:ORC:origin complex; Downstream TCR signaling; UCH proteinases; NIK-->noncanonical NF-kB signaling; Hh mutants that don't undergo autocatalytic processing are degraded by ERAD; SCF-beta-TrCP mediated degradation of Emi1; Cross-presentation of soluble exogenous antigens (endosomes); Separation of Sister Chromatids; Vpu mediated degradation o…	21.5208	21.484	21.6183	21.4237	21.3356	21.2672	20.9828	21.2341	21.2726	-0.19886	0.0616924	0.415429	FDR > 0.05	-0.377856	0.00274967	0.0735476	FDR > 0.05	0
Q9BTT0	2029	IsMasterProtein	Acidic leucine-rich nuclear phosphoprotein 32 family member E OS=Homo sapiens OX=9606 GN=ANP32E PE=1 SV=1	Q9BTT0-3;Q9BTT0;E9PPH5;Q5TB19;E9PLC4	ANP32E	Acidic leucine-rich nuclear phosphoprotein 32 family member E	IsMasterProtein	Acidic leucine-rich nuclear phosphoprotein 32 family member E OS=Homo sapiens OX=9606 GN=ANP32E PE=1 SV=1	4	4	26	cell organization and biogenesis;regulation of biological process;transport	cytoplasm;nucleus	enzyme regulator activity;protein binding	ANP32E				17.8631	17.7173	17.7736	17.6439	17.5992	17.6595	18.0313	18.065	18.2788	-0.150474	0.107777	0.479925	FDR > 0.05	0.340356	0.00279134	0.0735476	FDR > 0.05	0
P13807	2616	IsMasterProtein	Glycogen [starch] synthase, muscle OS=Homo sapiens OX=9606 GN=GYS1 PE=1 SV=2	P13807;P13807-2	GYS1	Glycogen [starch] synthase, muscle	IsMasterProtein	Glycogen [starch] synthase, muscle OS=Homo sapiens OX=9606 GN=GYS1 PE=1 SV=2	8	8	34	metabolic process	cytoplasm;cytosol;membrane	catalytic activity;protein binding	GYS1	AMP-activated Protein Kinase (AMPK) Signaling; Angiopoietin Like Protein 8 Regulatory Pathway; Focal Adhesion-PI3K-Akt-mTOR-signaling pathway; Insulin Signaling; Glycogen Metabolism	Insulin signaling pathway; Starch and sucrose metabolism; Insulin resistance; AMPK signaling pathway; Glucagon signaling pathway; PI3K-Akt signaling pathway; Metabolic pathways	Glycogen storage disease type IV (GBE1); Glycogen storage disease type XV (GYG1); Glycogen storage disease type 0 (muscle GYS1); Glycogen synthesis; Myoclonic epilepsy of Lafora	16.8257	17.0183	17.0694	16.8684	16.8751	16.7409	16.4886	16.7129	16.5903	-0.143029	0.157268	0.538113	FDR > 0.05	-0.373883	0.00280716	0.0735476	FDR > 0.05	0
P11274	2901	IsMasterProtein	Breakpoint cluster region protein OS=Homo sapiens OX=9606 GN=BCR PE=1 SV=2	P11274;P11274-2;H0Y554	BCR	Breakpoint cluster region protein	IsMasterProtein	Breakpoint cluster region protein OS=Homo sapiens OX=9606 GN=BCR PE=1 SV=2	8	5	34	cell organization and biogenesis;metabolic process;regulation of biological process;response to stimulus;transport	cytoplasm;cytosol;membrane	catalytic activity;enzyme regulator activity;nucleotide binding;protein binding	BCR	Imatinib and Chronic Myeloid Leukemia	Pathways in cancer; Chronic myeloid leukemia	Signaling by cytosolic FGFR1 fusion mutants; Rho GTPase cycle	18.9712	19.1309	19.0693	18.9719	19.0123	18.9655	18.7346	18.7912	18.8016	-0.073895	0.316331	0.69	FDR > 0.05	-0.281317	0.00276149	0.0735476	FDR > 0.05	0
P67809	2883	IsMasterProtein	Y-box-binding protein 1 OS=Homo sapiens OX=9606 GN=YBX1 PE=1 SV=3	P67809;H0Y449;C9J5V9	YBX1	Y-box-binding protein 1	IsMasterProtein	Y-box-binding protein 1 OS=Homo sapiens OX=9606 GN=YBX1 PE=1 SV=3	8	5	100	metabolic process;regulation of biological process	cytoplasm;cytosol;extracellular;membrane;nucleus;spliceosomal complex	DNA binding;protein binding;RNA binding	YBX1	Brain-Derived Neurotrophic Factor (BDNF) signaling pathway; Mecp2 and Associated Rett Syndrome; mRNA Processing; Sudden Infant Death Syndrome (SIDS) Susceptibility Pathways		mRNA Splicing - Major Pathway; mRNA Splicing - Minor Pathway	19.8846	20.0669	20.1566	20.5615	20.4097	20.2988	20.65	20.4283	20.356	0.387266	0.00638054	0.20549	FDR > 0.05	0.442051	0.00292476	0.0749163	FDR > 0.05	0
Q92973	2353	IsMasterProtein	Transportin-1 OS=Homo sapiens OX=9606 GN=TNPO1 PE=1 SV=2	Q92973;Q92973-2;Q92973-3;S4R398;E7EW37	TNPO1	Transportin-1	IsMasterProtein	Transportin-1 OS=Homo sapiens OX=9606 GN=TNPO1 PE=1 SV=2	17	12	149	cellular component movement;regulation of biological process;transport	cytoplasm;cytosol;membrane;nucleus	protein binding;RNA binding;transporter activity	TNPO1			Tristetraprolin (TTP, ZFP36) binds and destabilizes mRNA; Intraflagellar transport	20.282	20.5052	20.4327	20.2129	20.2262	20.2684	19.9805	20.0502	20.1794	-0.170766	0.0721415	0.431383	FDR > 0.05	-0.336582	0.00291361	0.0749163	FDR > 0.05	0
Q9NSD9	967	IsMasterProtein	Phenylalanine--tRNA ligase beta subunit OS=Homo sapiens OX=9606 GN=FARSB PE=1 SV=3	Q9NSD9;Q9NSD9-2	FARSB	Phenylalanine--tRNA ligase beta subunit	IsMasterProtein	Phenylalanine--tRNA ligase beta subunit OS=Homo sapiens OX=9606 GN=FARSB PE=1 SV=3	18	18	122	cell organization and biogenesis;metabolic process	cytoplasm;cytosol;membrane	catalytic activity;metal ion binding;nucleotide binding;protein binding;RNA binding	FARSB	Amino Acid metabolism	Aminoacyl-tRNA biosynthesis	Cytosolic tRNA aminoacylation	21.2825	21.2539	21.3515	21.2476	21.1303	21.11	20.993	21.0135	21.0446	-0.133345	0.0882859	0.449268	FDR > 0.05	-0.278937	0.00298127	0.075105	FDR > 0.05	0
Q2M389	536	IsMasterProtein	WASH complex subunit 4 OS=Homo sapiens OX=9606 GN=WASHC4 PE=1 SV=2	A0A087X256;Q2M389;Q2M389-2;F8VYH7	WASHC4	WASH complex subunit 4	IsMasterProtein	WASH complex subunit 4 OS=Homo sapiens OX=9606 GN=WASHC4 PE=1 SV=2	8	8	41	cell organization and biogenesis;transport	endosome		KIAA1033; WASHC4		Endocytosis		18.7432	18.8879	18.8315	18.8785	18.9983	19.0673	19.2269	19.22	19.04	0.160483	0.0925984	0.451663	FDR > 0.05	0.341381	0.00296085	0.075105	FDR > 0.05	0
Q5VIR6	287	IsMasterProtein	Vacuolar protein sorting-associated protein 53 homolog OS=Homo sapiens OX=9606 GN=VPS53 PE=1 SV=2	Q5VIR6	VPS53	Vacuolar protein sorting-associated protein 53 homolog	IsMasterProtein	Vacuolar protein sorting-associated protein 53 homolog OS=Homo sapiens OX=9606 GN=VPS53 PE=1 SV=2	2	2	9								17.0691	17.1195	17.1217	17.2048	17.2252	17.1936	17.3809	17.3009	17.4064	0.104397	0.142994	0.523025	FDR > 0.05	0.25928	0.00302183	0.0757109	FDR > 0.05	0
Q8NEU8	4376	IsMasterProtein	DCC-interacting protein 13-beta OS=Homo sapiens OX=9606 GN=APPL2 PE=1 SV=3	Q8NEU8;Q8NEU8-3;Q8NEU8-2	APPL2	DCC-interacting protein 13-beta	IsMasterProtein	DCC-interacting protein 13-beta OS=Homo sapiens OX=9606 GN=APPL2 PE=1 SV=3	4	4	14	cell proliferation;regulation of biological process;response to stimulus	cytoplasm;endosome;membrane;nucleus	protein binding	APPL2				14.7548	14.828	14.9032	15.4435	15.1434	15.3275	15.2007	15.1596	15.1686	0.476094	0.000386919	0.104843	FDR > 0.05	0.347613	0.00318837	0.077164	FDR > 0.05	0
X6RK58	610	IsMasterProtein	Leucine-rich repeat-containing protein 20 (Fragment) OS=Homo sapiens OX=9606 GN=LRRC20 PE=1 SV=7	X6RK58;Q8TCA0-3;Q8TCA0	LRRC20	Leucine-rich repeat-containing protein 20 (Fragment)	IsMasterProtein	Leucine-rich repeat-containing protein 20 (Fragment) OS=Homo sapiens OX=9606 GN=LRRC20 PE=1 SV=7	3	3	16			protein binding					15.0736	15.2415	15.1793	14.924	15.0247	14.8111	14.8429	14.7031	14.9011	-0.244876	0.0210168	0.295589	FDR > 0.05	-0.349092	0.00312587	0.077164	FDR > 0.05	0
O00291	2147	IsMasterProtein	Huntingtin-interacting protein 1 OS=Homo sapiens OX=9606 GN=HIP1 PE=1 SV=5	O00291-3;O00291;O00291-4	HIP1	Huntingtin-interacting protein 1	IsMasterProtein	Huntingtin-interacting protein 1 OS=Homo sapiens OX=9606 GN=HIP1 PE=1 SV=5	7	6	32	cell death;cell differentiation;cell organization and biogenesis;cellular component movement;metabolic process;regulation of biological process;response to stimulus;transport	cytoplasm;cytoskeleton;cytosol;Golgi;membrane;nucleus	catalytic activity;motor activity;protein binding;structural molecule activity	HIP1		Huntington's disease	Clathrin-mediated endocytosis	17.7672	17.7893	18.0593	18.0866	18.029	18.0087	18.2171	18.2915	18.1761	0.169498	0.0923516	0.451663	FDR > 0.05	0.356314	0.00316677	0.077164	FDR > 0.05	0
Q96AE4	373	IsMasterProtein	Far upstream element-binding protein 1 OS=Homo sapiens OX=9606 GN=FUBP1 PE=1 SV=3	Q96AE4;E9PEB5;Q96AE4-2;C9JSZ1	FUBP1	Far upstream element-binding protein 1	IsMasterProtein	Far upstream element-binding protein 1 OS=Homo sapiens OX=9606 GN=FUBP1 PE=1 SV=3	19	15	201	metabolic process;regulation of biological process	nucleus	DNA binding;protein binding;RNA binding	FUBP1				21.4257	21.238	21.353	21.5237	21.3839	21.3884	21.854	21.6099	21.636	0.0931203	0.33565	0.704459	FDR > 0.05	0.36106	0.00319763	0.077164	FDR > 0.05	0
P63313	3721	IsMasterProtein	Thymosin beta-10 OS=Homo sapiens OX=9606 GN=TMSB10 PE=1 SV=2	P63313	TMSB10	Thymosin beta-10	IsMasterProtein	Thymosin beta-10 OS=Homo sapiens OX=9606 GN=TMSB10 PE=1 SV=2	5	2	104	cell organization and biogenesis	cytoplasm;cytoskeleton	protein binding	TMSB10				18.3014	18.2592	18.1446	18.736	18.6592	18.4689	18.9274	18.6745	18.4974	0.386284	0.00930282	0.230559	FDR > 0.05	0.464682	0.00323546	0.0775565	FDR > 0.05	0
P08865	561	IsMasterProtein	40S ribosomal protein SA OS=Homo sapiens OX=9606 GN=RPSA PE=1 SV=4	P08865;C9J9K3;A0A0C4DG17;F8WD59	RPSA	40S ribosomal protein SA	IsMasterProtein	40S ribosomal protein SA OS=Homo sapiens OX=9606 GN=RPSA PE=1 SV=4	9	9	111	cell organization and biogenesis;metabolic process;transport	cytoplasm;cytosol;membrane;nucleus;ribosome	protein binding;receptor activity;RNA binding;structural molecule activity	RPSA	Cytoplasmic Ribosomal Proteins	Ribosome	Peptide chain elongation; Eukaryotic Translation Termination; Viral mRNA Translation; Formation of the ternary complex, and subsequently, the 43S complex; L13a-mediated translational silencing of Ceruloplasmin expression; Selenocysteine synthesis; Nonsense Mediated Decay (NMD) independent of the Exon Junction Complex (EJC); Nonsense Mediated Decay (NMD) enhanced by the Exon Junction Complex (EJC)…	21.338	21.4832	21.4258	21.3628	21.3684	21.3275	21.1406	21.1022	21.1902	-0.0627451	0.386833	0.737783	FDR > 0.05	-0.271339	0.00324892	0.0775565	FDR > 0.05	0
A0A3B3ITT1	2665	IsMasterProtein	Ras-related protein Rab-12 OS=Homo sapiens OX=9606 GN=RAB12 PE=1 SV=1	Q6IQ22;A0A3B3ITT1	RAB12	Ras-related protein Rab-12	IsMasterProtein	Ras-related protein Rab-12 OS=Homo sapiens OX=9606 GN=RAB12 PE=1 SV=1	5	4	34								17.5102	17.4217	17.4818	17.7175	17.7119	17.8956	17.7164	17.7642	17.8356	0.303761	0.00332278	0.172765	FDR > 0.05	0.300842	0.00352312	0.0796527	FDR > 0.05	0
O15427	829	IsMasterProtein	Monocarboxylate transporter 4 OS=Homo sapiens OX=9606 GN=SLC16A3 PE=1 SV=1	O15427;J3QSC3;J3QQV2;J3QQS9;J3KTI8	SLC16A3	Monocarboxylate transporter 4	IsMasterProtein	Monocarboxylate transporter 4 OS=Homo sapiens OX=9606 GN=SLC16A3 PE=1 SV=1	7	7	53	cellular component movement;metabolic process;transport	membrane	protein binding;RNA binding;transporter activity	SLC16A3		Central carbon metabolism in cancer	Proton-coupled monocarboxylate transport; Basigin interactions; Pyruvate metabolism	20.5457	20.4949	20.5524	20.3097	20.2819	20.1893	20.2909	20.2955	20.2034	-0.270704	0.00325553	0.172765	FDR > 0.05	-0.267752	0.0034798	0.0796527	FDR > 0.05	0
P27986	2953	IsMasterProtein	Phosphatidylinositol 3-kinase regulatory subunit alpha OS=Homo sapiens OX=9606 GN=PIK3R1 PE=1 SV=2	P27986;P27986-4;O00459;P27986-3;P27986-2;H0YBC2;E5RJY0;P27986-5	PIK3R1	Phosphatidylinositol 3-kinase regulatory subunit alpha	IsMasterProtein	Phosphatidylinositol 3-kinase regulatory subunit alpha OS=Homo sapiens OX=9606 GN=PIK3R1 PE=1 SV=2	3	3	13	cell death;cell differentiation;cellular component movement;cellular homeostasis;defense response;metabolic process;regulation of biological process;response to stimulus;transport	cytoplasm;cytosol;membrane;nucleus	catalytic activity;enzyme regulator activity;nucleotide binding;protein binding	PIK3R1	IL-5 Signaling Pathway; Androgen receptor signaling pathway; AMP-activated Protein Kinase (AMPK) Signaling; Regulation of toll-like receptor signaling pathway; MicroRNAs in cardiomyocyte hypertrophy; IL-1 signaling pathway; RANKL/RANK (Receptor activator of NFKB (ligand)) Signaling Pathway; Human Thyroid Stimulating Hormone (TSH) signaling pathway; Leptin signaling pathway; Prolactin Signaling Pa…	HIF-1 signaling pathway; Oxytocin signaling pathway; EGFR tyrosine kinase inhibitor resistance; Bacterial invasion of epithelial cells; Regulation of lipolysis in adipocytes; TNF signaling pathway; Acute myeloid leukemia; Adrenergic signaling in cardiomyocytes; Regulation of actin cytoskeleton; Signaling pathways regulating pluripotency of stem cells; Viral carcinogenesis; Chronic myeloid leukemi…	PI3K Cascade; Signaling by FGFR4 in disease; Downstream TCR signaling; PI-3K cascade:FGFR3; PI3K events in ERBB4 signaling; DAP12 signaling; PI-3K cascade:FGFR4; Regulation of signaling by CBL; Signaling by cytosolic FGFR1 fusion mutants; MET activates PI3K/AKT signaling; Role of phospholipids in phagocytosis; G alpha (12/13) signalling events; Constitutive Signaling by EGFRvIII; VEGFA-VEGFR2 Pat…	17.4017	17.4219	17.5524	17.2642	17.1208	17.2169	17.1578	17.076	17.2261	-0.258038	0.00909354	0.227835	FDR > 0.05	-0.305371	0.00348213	0.0796527	FDR > 0.05	0
Q969R2	4191	IsMasterProtein	Oxysterol-binding protein 2 OS=Homo sapiens OX=9606 GN=OSBP2 PE=1 SV=2	Q969R2-2;Q969R2;Q969R2-6;Q969R2-3;Q6ZN50;A0A0A0MSB4;Q969R2-4;H7C428	OSBP2	Oxysterol-binding protein 2	IsMasterProtein	Oxysterol-binding protein 2 OS=Homo sapiens OX=9606 GN=OSBP2 PE=1 SV=2	4	4	13	transport	membrane	protein binding	OSBP2				17.6185	17.8097	17.7991	17.4582	17.4184	17.3054	17.1469	17.329	17.5221	-0.348413	0.00901152	0.227835	FDR > 0.05	-0.40978	0.00357797	0.0796527	FDR > 0.05	0
Q9BXP5	4305	IsMasterProtein	Serrate RNA effector molecule homolog OS=Homo sapiens OX=9606 GN=SRRT PE=1 SV=1	Q9BXP5;Q9BXP5-2;H7C3A1	SRRT	Serrate RNA effector molecule homolog	IsMasterProtein	Serrate RNA effector molecule homolog OS=Homo sapiens OX=9606 GN=SRRT PE=1 SV=1	18	1	104	cell proliferation;metabolic process;regulation of biological process;response to stimulus	cytoplasm;nucleus	DNA binding;protein binding;RNA binding	SRRT			RNA polymerase II transcribes snRNA genes; mRNA Splicing - Major Pathway	17.19	16.8977	16.8104	17.2605	17.1422	17.277	17.426	17.3654	17.2984	0.260518	0.0318349	0.324659	FDR > 0.05	0.397239	0.00368296	0.0796527	FDR > 0.05	0
A0A087WVQ6	3542	IsMasterProtein	Clathrin heavy chain OS=Homo sapiens OX=9606 GN=CLTC PE=1 SV=1	Q00610;A0A087WVQ6;Q00610-2;J3KS13;P53675-2;P53675;A0A087WX41;J3KSQ2;K7EJJ5;J3QL20;J3KRF5	CLTC	Clathrin heavy chain	IsMasterProtein	Clathrin heavy chain OS=Homo sapiens OX=9606 GN=CLTC PE=1 SV=1	57	57	655	cell differentiation;cell division;cell organization and biogenesis;cellular component movement;metabolic process;regulation of biological process;response to stimulus;transport	cytosol;endosome;membrane;mitochondrion;vacuole	protein binding;RNA binding;structural molecule activity	CLTC	Synaptic Vesicle Pathway; VEGFA-VEGFR2 Signaling Pathway; Complement and Coagulation Cascades			23.7479	24.0193	23.8288	23.5739	23.6357	23.6879	23.3195	23.5767	23.5557	-0.232806	0.0424375	0.368171	FDR > 0.05	-0.381338	0.00366878	0.0796527	FDR > 0.05	0
O00469	3421	IsMasterProtein	Procollagen-lysine,2-oxoglutarate 5-dioxygenase 2 OS=Homo sapiens OX=9606 GN=PLOD2 PE=1 SV=2	O00469-2;O00469;E7ETU9;O00469-3;C9JXZ0;F8WEW3	PLOD2	Procollagen-lysine,2-oxoglutarate 5-dioxygenase 2	IsMasterProtein	Procollagen-lysine,2-oxoglutarate 5-dioxygenase 2 OS=Homo sapiens OX=9606 GN=PLOD2 PE=1 SV=2	18	18	118	metabolic process;response to stimulus	endoplasmic reticulum;membrane	catalytic activity;metal ion binding	PLOD2		Lysine degradation	Collagen biosynthesis and modifying enzymes	20.4392	20.7687	20.2565	20.1497	20.2936	20.2059	19.9927	20.1248	19.8479	-0.271738	0.0643797	0.421086	FDR > 0.05	-0.499665	0.0036233	0.0796527	FDR > 0.05	0
O43765	1134	IsMasterProtein	Small glutamine-rich tetratricopeptide repeat-containing protein alpha OS=Homo sapiens OX=9606 GN=SGTA PE=1 SV=1	O43765	SGTA	Small glutamine-rich tetratricopeptide repeat-containing protein alpha	IsMasterProtein	Small glutamine-rich tetratricopeptide repeat-containing protein alpha OS=Homo sapiens OX=9606 GN=SGTA PE=1 SV=1	4	4	16	metabolic process;regulation of biological process	cytoplasm;cytosol;membrane;nucleus	protein binding	SGTA				17.6837	17.7747	17.7458	17.6579	17.5743	17.5506	17.5037	17.4657	17.453	-0.140457	0.0653578	0.42266	FDR > 0.05	-0.26062	0.00352262	0.0796527	FDR > 0.05	0
O14745	1883	IsMasterProtein	Na(+)/H(+) exchange regulatory cofactor NHE-RF1 OS=Homo sapiens OX=9606 GN=SLC9A3R1 PE=1 SV=4	O14745;J3QRP6;O14745-2	SLC9A3R1	Na(+)/H(+) exchange regulatory cofactor NHE-RF1	IsMasterProtein	Na(+)/H(+) exchange regulatory cofactor NHE-RF1 OS=Homo sapiens OX=9606 GN=SLC9A3R1 PE=1 SV=4	4	4	15	cell differentiation;cell organization and biogenesis;cellular homeostasis;regulation of biological process;response to stimulus;transport	cytoplasm;cytoskeleton;membrane;nucleus	protein binding;structural molecule activity	SLC9A3R1				16.4239	16.2592	16.4701	16.7615	16.4778	16.625	17.0188	16.6498	16.8173	0.237037	0.0678558	0.425811	FDR > 0.05	0.444251	0.00354398	0.0796527	FDR > 0.05	0
Q9Y3Q8	747	IsMasterProtein	TSC22 domain family protein 4 OS=Homo sapiens OX=9606 GN=TSC22D4 PE=1 SV=2	Q9Y3Q8	TSC22D4	TSC22 domain family protein 4	IsMasterProtein	TSC22 domain family protein 4 OS=Homo sapiens OX=9606 GN=TSC22D4 PE=1 SV=2	4	2	27	cell organization and biogenesis;metabolic process;regulation of biological process;reproduction	cytoplasm;nucleus	protein binding	TSC22D4				19.4884	19.3384	19.5482	19.7453	19.5711	19.5777	20.209	19.7122	19.9034	0.173095	0.199414	0.587227	FDR > 0.05	0.483218	0.00362336	0.0796527	FDR > 0.05	0
Q96CN7	3863	IsMasterProtein	Isochorismatase domain-containing protein 1 OS=Homo sapiens OX=9606 GN=ISOC1 PE=1 SV=3	Q96CN7	ISOC1	Isochorismatase domain-containing protein 1	IsMasterProtein	Isochorismatase domain-containing protein 1 OS=Homo sapiens OX=9606 GN=ISOC1 PE=1 SV=3	3	3	24	metabolic process	cytoplasm	catalytic activity;protein binding	ISOC1				16.6263	16.4463	16.6955	16.4483	16.4627	16.5689	16.1601	16.3227	16.2755	-0.0961148	0.299401	0.67193	FDR > 0.05	-0.336617	0.00366574	0.0796527	FDR > 0.05	0
Q92934	1587	IsMasterProtein	Bcl2-associated agonist of cell death OS=Homo sapiens OX=9606 GN=BAD PE=1 SV=3	Q92934	BAD	Bcl2-associated agonist of cell death	IsMasterProtein	Bcl2-associated agonist of cell death OS=Homo sapiens OX=9606 GN=BAD PE=1 SV=3	2	2	6	cell death;cell organization and biogenesis;cell proliferation;metabolic process;regulation of biological process;response to stimulus	cytoplasm;cytosol;membrane;mitochondrion	enzyme regulator activity;protein binding	BAD	Leptin signaling pathway; IL-7 Signaling Pathway; Alzheimers Disease; TNF alpha Signaling Pathway; Brain-Derived Neurotrophic Factor (BDNF) signaling pathway; Amyotrophic lateral sclerosis (ALS); Apoptosis; IL-3 Signaling Pathway; Kit receptor signaling pathway; Focal Adhesion; Rac1/Pak1/p38/MMP-2 pathway; IL-6 signaling pathway; PI3K-AKT-mTOR signaling pathway and therapeutic opportunities; Foca…	VEGF signaling pathway; Melanoma; PI3K-Akt signaling pathway; cGMP-PKG signaling pathway; Prostate cancer; Ras signaling pathway; Hepatitis B; Colorectal cancer; Alzheimer's disease; Acute myeloid leukemia; Toxoplasmosis; Chronic myeloid leukemia; Tuberculosis; cAMP signaling pathway; Insulin signaling pathway; Pathways in cancer; Hepatitis C; Endometrial cancer; Focal adhesion; EGFR tyrosine kin…	AKT phosphorylates targets in the cytosol; NRAGE signals death through JNK; Activation of BAD and translocation to mitochondria ; Signalling by NGF; Constitutive Signaling by AKT1 E17K in Cancer; BH3-only proteins associate with and inactivate anti-apoptotic BCL-2 members	17.1282	17.3622	17.3321	17.409	17.3806	17.3997	17.9526	17.5909	17.574	0.122278	0.302483	0.67554	FDR > 0.05	0.431707	0.00363758	0.0796527	FDR > 0.05	0
Q14195-2	742	IsMasterProtein	Isoform LCRMP-4 of Dihydropyrimidinase-related protein 3 OS=Homo sapiens OX=9606 GN=DPYSL3	Q14195-2;Q14195;H0YBT4;D6RF19	DPYSL3	Isoform LCRMP-4 of Dihydropyrimidinase-related protein 3	IsMasterProtein	Isoform LCRMP-4 of Dihydropyrimidinase-related protein 3 OS=Homo sapiens OX=9606 GN=DPYSL3	19	17	158	cell organization and biogenesis;regulation of biological process;response to stimulus	cytoplasm;cytosol	catalytic activity;protein binding	DPYSL3				20.6902	20.7118	20.563	20.5396	20.4964	20.6789	20.3874	20.366	20.3002	-0.0833818	0.315717	0.689644	FDR > 0.05	-0.303805	0.00358245	0.0796527	FDR > 0.05	0
P26022	1493	IsMasterProtein	Pentraxin-related protein PTX3 OS=Homo sapiens OX=9606 GN=PTX3 PE=1 SV=3	P26022	PTX3	Pentraxin-related protein PTX3	IsMasterProtein	Pentraxin-related protein PTX3 OS=Homo sapiens OX=9606 GN=PTX3 PE=1 SV=3	2	2	8	defense response;regulation of biological process;response to stimulus;transport	extracellular;organelle lumen	protein binding	PTX3	Lung fibrosis		Neutrophil degranulation	15.2897	15.5042	15.2507	15.1178	15.491	15.0729	14.8781	14.8034	14.9595	-0.120973	0.344119	0.712963	FDR > 0.05	-0.467848	0.00363248	0.0796527	FDR > 0.05	0
P21359	3338	IsMasterProtein	Neurofibromin OS=Homo sapiens OX=9606 GN=NF1 PE=1 SV=2	P21359-6;H0Y465;P21359;P21359-2	NF1	Neurofibromin	IsMasterProtein	Neurofibromin OS=Homo sapiens OX=9606 GN=NF1 PE=1 SV=2	2	2	8	cell communication;cell differentiation;cell organization and biogenesis;metabolic process;regulation of biological process;response to stimulus;transport	cytoplasm;cytosol;membrane;nucleus	enzyme regulator activity;protein binding	NF1	Signaling Pathways in Glioblastoma; Aryl Hydrocarbon Receptor; Mecp2 and Associated Rett Syndrome; MAPK Signaling Pathway	Ras signaling pathway; MAPK signaling pathway; EGFR tyrosine kinase inhibitor resistance	Regulation of RAS by GAPs; RAS signaling downstream of NF1 loss-of-function variants; Signaling by RAS mutants; Interleukin-20 family signaling	14.4603	14.4028	14.8739	14.4834	14.5185	14.5111	14.1047	13.9572	14.2206	-0.0746838	0.564739	0.848959	FDR > 0.05	-0.48484	0.00351389	0.0796527	FDR > 0.05	0
P23921	2132	IsMasterProtein	Ribonucleoside-diphosphate reductase large subunit OS=Homo sapiens OX=9606 GN=RRM1 PE=1 SV=1	P23921;E9PL69;E9PP77;H0YCY7	RRM1	Ribonucleoside-diphosphate reductase large subunit	IsMasterProtein	Ribonucleoside-diphosphate reductase large subunit OS=Homo sapiens OX=9606 GN=RRM1 PE=1 SV=1	15	15	77	metabolic process	cytoplasm;cytosol	catalytic activity;nucleotide binding;protein binding	RRM1	Fluoropyrimidine Activity; Retinoblastoma (RB) in Cancer; Nucleotide Metabolism	Metabolic pathways; Glutathione metabolism; Pyrimidine metabolism; Purine metabolism	Interconversion of nucleotide di- and triphosphates	19.0762	19.2609	19.4262	19.2259	18.9734	18.9616	18.6638	18.8991	18.8622	-0.2008	0.117159	0.495093	FDR > 0.05	-0.446064	0.00374133	0.0805353	FDR > 0.05	0
P80303	917	IsMasterProtein	Nucleobindin-2 OS=Homo sapiens OX=9606 GN=NUCB2 PE=1 SV=3	P80303;P80303-2;Q2L696;E9PKG6;A0A2R8Y6G7;E9PLE9;E9PLR0;H0YEG8;E9PM22;E9PJP3;H0YD18	NUCB2	Nucleobindin-2	IsMasterProtein	Nucleobindin-2 OS=Homo sapiens OX=9606 GN=NUCB2 PE=1 SV=3	19	19	152		cytoplasm;cytosol;endoplasmic reticulum;Golgi;membrane;nucleus	DNA binding;metal ion binding;protein binding	NUCB2				21.3204	21.3067	21.1888	21.0944	21.2657	21.3362	22.0133	21.6132	21.5859	-0.0398318	0.750682	0.923498	FDR > 0.05	0.465481	0.00380428	0.0811285	FDR > 0.05	0
Q9HA65	4259	IsMasterProtein	TBC1 domain family member 17 OS=Homo sapiens OX=9606 GN=TBC1D17 PE=1 SV=2	Q9HA65;Q9HA65-3	TBC1D17	TBC1 domain family member 17	IsMasterProtein	TBC1 domain family member 17 OS=Homo sapiens OX=9606 GN=TBC1D17 PE=1 SV=2	2	2	8	metabolic process;regulation of biological process;transport	cytosol;endosome;vacuole	enzyme regulator activity;protein binding	TBC1D17			TBC/RABGAPs	17.219	17.4038	17.3925	17.542	17.6896	17.7	17.8255	17.6488	17.5929	0.305419	0.00841415	0.218655	FDR > 0.05	0.350629	0.00383235	0.0813488	FDR > 0.05	0
Q8NBS9	2996	IsMasterProtein	Thioredoxin domain-containing protein 5 OS=Homo sapiens OX=9606 GN=TXNDC5 PE=1 SV=2	Q8NBS9;Q8NBS9-2	TXNDC5	Thioredoxin domain-containing protein 5	IsMasterProtein	Thioredoxin domain-containing protein 5 OS=Homo sapiens OX=9606 GN=TXNDC5 PE=1 SV=2	18	18	312	cellular homeostasis;metabolic process;regulation of biological process;response to stimulus;transport	endoplasmic reticulum;extracellular;organelle lumen	catalytic activity;protein binding	TXNDC5		Protein processing in endoplasmic reticulum	Neutrophil degranulation; Golgi Associated Vesicle Biogenesis; Lysosome Vesicle Biogenesis	23.3101	23.3525	23.2785	23.2843	23.0047	23.1996	23.0726	22.9615	22.8293	-0.150834	0.143573	0.523025	FDR > 0.05	-0.359218	0.003935	0.0829578	FDR > 0.05	0
A0A096LP25	1489	IsMasterProtein	AP2-associated protein kinase 1 (Fragment) OS=Homo sapiens OX=9606 GN=AAK1 PE=1 SV=1	A0A096LP25;Q6ZSR9;A0A096LNZ0	AAK1	AP2-associated protein kinase 1 (Fragment)	IsMasterProtein	AP2-associated protein kinase 1 (Fragment) OS=Homo sapiens OX=9606 GN=AAK1 PE=1 SV=1	4	3	16								15.7502	15.9986	15.7395	15.8627	15.8998	15.9654	16.2287	16.2814	16.0611	0.079906	0.421152	0.761127	FDR > 0.05	0.361011	0.00394434	0.0829578	FDR > 0.05	0
Q8IUH4	4680	IsMasterProtein	Palmitoyltransferase ZDHHC13 OS=Homo sapiens OX=9606 GN=ZDHHC13 PE=1 SV=3	Q8IUH4;Q8IUH4-3;Q8IUH4-2	ZDHHC13	Palmitoyltransferase ZDHHC13	IsMasterProtein	Palmitoyltransferase ZDHHC13 OS=Homo sapiens OX=9606 GN=ZDHHC13 PE=1 SV=3	3	3	20	regulation of biological process;response to stimulus	endoplasmic reticulum;Golgi;membrane	catalytic activity;metal ion binding;protein binding;signal transducer activity;transporter activity	ZDHHC13				17.3144	17.1994	16.9275	16.8347	17.0032	17.0488	16.7666	16.7329	16.7372	-0.184863	0.11312	0.489296	FDR > 0.05	-0.401533	0.00396601	0.0830327	FDR > 0.05	0
Q02818	4730	IsMasterProtein	Nucleobindin-1 OS=Homo sapiens OX=9606 GN=NUCB1 PE=1 SV=4	Q02818;H7BZI1;C9JKZ2	NUCB1	Nucleobindin-1	IsMasterProtein	Nucleobindin-1 OS=Homo sapiens OX=9606 GN=NUCB1 PE=1 SV=4	14	14	120	metabolic process;regulation of biological process;response to stimulus	cytoplasm;endoplasmic reticulum;endosome;extracellular;Golgi;membrane;nucleus;organelle lumen	DNA binding;metal ion binding;protein binding	NUCB1			Post-translational protein phosphorylation; Regulation of Insulin-like Growth Factor (IGF) transport and uptake by Insulin-like Growth Factor Binding Proteins (IGFBPs)	20.8592	20.6163	20.489	20.6168	20.7098	20.7339	21.3067	20.9838	21.0128	0.0319728	0.791655	0.938639	FDR > 0.05	0.446268	0.00398857	0.0831255	FDR > 0.05	0
Q86VM9	808	IsMasterProtein	Zinc finger CCCH domain-containing protein 18 OS=Homo sapiens OX=9606 GN=ZC3H18 PE=1 SV=2	Q86VM9;E7ERS3;H3BRH3	ZC3H18	Zinc finger CCCH domain-containing protein 18	IsMasterProtein	Zinc finger CCCH domain-containing protein 18 OS=Homo sapiens OX=9606 GN=ZC3H18 PE=1 SV=2	8	8	38		nucleus	metal ion binding;protein binding;RNA binding	ZC3H18				18.9251	18.934	18.7992	18.9882	19.0634	19.1027	19.2751	19.144	19.1179	0.165369	0.0600582	0.415429	FDR > 0.05	0.292897	0.00402381	0.0831477	FDR > 0.05	0
A0A2R8Y595	1634	IsMasterProtein	Transcriptional repressor CTCF OS=Homo sapiens OX=9606 GN=CTCF PE=1 SV=1	A0A2R8YFL0;P49711;A0A2R8Y595;P49711-2	CTCF	Transcriptional repressor CTCF	IsMasterProtein	Transcriptional repressor CTCF OS=Homo sapiens OX=9606 GN=CTCF PE=1 SV=1	3	3	10								17.564	17.644	17.5831	17.731	17.5943	17.4456	17.8846	17.9312	17.9202	-0.00670719	0.937406	0.979714	FDR > 0.05	0.314979	0.00402591	0.0831477	FDR > 0.05	0
P30536	3482	IsMasterProtein	Translocator protein OS=Homo sapiens OX=9606 GN=TSPO PE=1 SV=3	P30536;B1AH87	TSPO	Translocator protein	IsMasterProtein	Translocator protein OS=Homo sapiens OX=9606 GN=TSPO PE=1 SV=3	3	3	18	cell death;cell organization and biogenesis;cell proliferation;cellular component movement;metabolic process;regulation of biological process;response to stimulus;transport	membrane;mitochondrion	protein binding;receptor activity;signal transducer activity;transporter activity	TSPO		HTLV-I infection; Neuroactive ligand-receptor interaction	Pregnenolone biosynthesis	20.4858	20.3657	20.0864	19.697	19.8879	19.7334	19.7613	19.9391	19.9545	-0.539865	0.000913859	0.127323	FDR > 0.05	-0.427676	0.00406486	0.0835756	FDR > 0.05	0
P15927	4625	IsMasterProtein	Replication protein A 32 kDa subunit OS=Homo sapiens OX=9606 GN=RPA2 PE=1 SV=1	P15927-2;P15927;P15927-3	RPA2	Replication protein A 32 kDa subunit	IsMasterProtein	Replication protein A 32 kDa subunit OS=Homo sapiens OX=9606 GN=RPA2 PE=1 SV=1	2	2	10	cell organization and biogenesis;cellular homeostasis;metabolic process;regulation of biological process;response to stimulus	chromosome;nucleus	DNA binding;protein binding	RPA2	miRNA Regulation of DNA Damage Response; Retinoblastoma (RB) in Cancer; G1 to S cell cycle control; DNA Replication; DNA Damage Response	Fanconi anemia pathway; Homologous recombination; Mismatch repair; DNA replication; Nucleotide excision repair	Translesion Synthesis by POLH; Mismatch repair (MMR) directed by MSH2:MSH6 (MutSalpha); Activation of the pre-replicative complex; Termination of translesion DNA synthesis; Translesion synthesis by POLI; Formation of Incision Complex in GG-NER; Recognition of DNA damage by PCNA-containing replication complex; Translesion synthesis by REV1; Meiotic recombination; Removal of the Flap Intermediate; …	18.5312	18.5134	18.3631	18.2313	18.3081	18.4044	18.0111	18.2218	18.1792	-0.154638	0.111319	0.485167	FDR > 0.05	-0.331862	0.00411704	0.083896	FDR > 0.05	0
P15144	4076	IsMasterProtein	Aminopeptidase N OS=Homo sapiens OX=9606 GN=ANPEP PE=1 SV=4	P15144;H0YMC1;H0YKT6	ANPEP	Aminopeptidase N	IsMasterProtein	Aminopeptidase N OS=Homo sapiens OX=9606 GN=ANPEP PE=1 SV=4	33	33	608	cell communication;cell differentiation;development;metabolic process;regulation of biological process;response to stimulus;transport	membrane;nucleus	catalytic activity;metal ion binding;receptor activity	ANPEP	Glutathione metabolism; Cardiac Progenitor Differentiation	Glutathione metabolism; Metabolic pathways; Hematopoietic cell lineage; Renin-angiotensin system	Metabolism of Angiotensinogen to Angiotensins; Neutrophil degranulation	23.874	24.1113	23.7457	23.3936	23.4958	23.387	23.5202	23.5707	23.5589	-0.484863	0.000618453	0.109895	FDR > 0.05	-0.360384	0.0042498	0.0839885	FDR > 0.05	0
Q15459	3956	IsMasterProtein	Splicing factor 3A subunit 1 OS=Homo sapiens OX=9606 GN=SF3A1 PE=1 SV=1	Q15459;Q15459-2;H7C1L2	SF3A1	Splicing factor 3A subunit 1	IsMasterProtein	Splicing factor 3A subunit 1 OS=Homo sapiens OX=9606 GN=SF3A1 PE=1 SV=1	18	18	144	cell organization and biogenesis;metabolic process;regulation of biological process	nucleus;spliceosomal complex	protein binding;RNA binding	SF3A1	mRNA Processing	Spliceosome	mRNA Splicing - Major Pathway	20.9263	20.915	20.9246	21.0627	21.0778	21.0324	21.284	21.1463	21.1203	0.135639	0.0822172	0.444529	FDR > 0.05	0.261563	0.00424451	0.0839885	FDR > 0.05	0
P13984	399	IsMasterProtein	General transcription factor IIF subunit 2 OS=Homo sapiens OX=9606 GN=GTF2F2 PE=1 SV=2	P13984	GTF2F2	General transcription factor IIF subunit 2	IsMasterProtein	General transcription factor IIF subunit 2 OS=Homo sapiens OX=9606 GN=GTF2F2 PE=1 SV=2	4	4	20	metabolic process;regulation of biological process;response to stimulus	cytoskeleton;nucleus	catalytic activity;DNA binding;nucleotide binding;protein binding	GTF2F2	Eukaryotic Transcription Initiation	Basal transcription factors	Signaling by FGFR2 IIIa TM; RNA polymerase II transcribes snRNA genes; Abortive elongation of HIV-1 transcript in the absence of Tat; Tat-mediated HIV elongation arrest and recovery; Formation of HIV-1 elongation complex containing HIV-1 Tat; Formation of the HIV-1 Early Elongation Complex; mRNA Splicing - Major Pathway; FGFR2 alternative splicing; mRNA Splicing - Minor Pathway; TP53 Regulates Tr…	18.4377	18.3336	18.4735	18.6615	18.4958	18.5063	18.834	18.6888	18.659	0.139596	0.126059	0.504716	FDR > 0.05	0.312322	0.00421762	0.0839885	FDR > 0.05	0
P12931	3395	IsMasterProtein	Proto-oncogene tyrosine-protein kinase Src OS=Homo sapiens OX=9606 GN=SRC PE=1 SV=3	P12931-2;P12931	SRC	Proto-oncogene tyrosine-protein kinase Src	IsMasterProtein	Proto-oncogene tyrosine-protein kinase Src OS=Homo sapiens OX=9606 GN=SRC PE=1 SV=3	4	1	27	cell communication;cell organization and biogenesis;cell proliferation;cellular component movement;defense response;metabolic process;regulation of biological process;response to stimulus;transport	cytoplasm;cytoskeleton;cytosol;endosome;membrane;mitochondrion;nucleus;vacuole	catalytic activity;nucleotide binding;protein binding	SRC	Androgen receptor signaling pathway; Angiogenesis; Integrin-mediated Cell Adhesion; RANKL/RANK (Receptor activator of NFKB (ligand)) Signaling Pathway; Human Thyroid Stimulating Hormone (TSH) signaling pathway; Leptin signaling pathway; Follicle Stimulating Hormone (FSH) signaling pathway; Prolactin Signaling Pathway; Regulation of Microtubule Cytoskeleton; Signaling Pathways in Glioblastoma; AGE…	Proteoglycans in cancer; Gap junction; Estrogen signaling pathway; VEGF signaling pathway; Endocrine resistance; Endocytosis; Bacterial invasion of epithelial cells; EGFR tyrosine kinase inhibitor resistance; Shigellosis; ErbB signaling pathway; Chemokine signaling pathway; Hepatitis B; Bladder cancer; Adherens junction; Rap1 signaling pathway; GnRH signaling pathway; Focal adhesion; Prolactin si…	MET activates PTK2 signaling; Signal regulatory protein family interactions; CTLA4 inhibitory signaling; NCAM signaling for neurite out-growth; RUNX2 regulates osteoblast differentiation; FCGR activation; DCC mediated attractive signaling; Netrin mediated repulsion signals; Signaling by BRAF and RAF fusions; GRB2:SOS provides linkage to MAPK signaling for Integrins ; Signaling by RAS mutants; Sig…	16.6361	16.922	16.6539	16.9202	16.8888	16.7392	17.3704	17.0619	17.0691	0.112041	0.352361	0.718337	FDR > 0.05	0.429777	0.0042456	0.0839885	FDR > 0.05	0
Q14573	2207	IsMasterProtein	Inositol 1,4,5-trisphosphate receptor type 3 OS=Homo sapiens OX=9606 GN=ITPR3 PE=1 SV=2	Q14573;A0A3B3ITQ1;A0A3B3IU05;A0A3B3IRP0;A0A3B3IU13	ITPR3	Inositol 1,4,5-trisphosphate receptor type 3	IsMasterProtein	Inositol 1,4,5-trisphosphate receptor type 3 OS=Homo sapiens OX=9606 GN=ITPR3 PE=1 SV=2	40	34	176	cell organization and biogenesis;cellular homeostasis;regulation of biological process;response to stimulus;transport	cytoplasm;endoplasmic reticulum;membrane;nucleus	metal ion binding;protein binding;receptor activity;signal transducer activity;transporter activity	ITPR3	Alzheimers Disease; Myometrial Relaxation and Contraction Pathways; MFAP5-mediated ovarian cancer cell motility and invasiveness; GPR40 PATHWAY; Calcium Regulation in the Cardiac Cell	Gap junction; GnRH signaling pathway; Oxytocin signaling pathway; Oocyte meiosis; NOD-like receptor signaling pathway; Proteoglycans in cancer; Glucagon signaling pathway; Calcium signaling pathway; Long-term potentiation; Salivary secretion; cGMP-PKG signaling pathway; Aldosterone synthesis and secretion; Dopaminergic synapse; Pancreatic secretion; Phosphatidylinositol signaling system; Estrogen…	Ion homeostasis; FCERI mediated Ca+2 mobilization; PLC beta mediated events; Ca2+ pathway; DAG and IP3 signaling; Glucagon-like Peptide-1 (GLP1) regulates insulin secretion; Elevation of cytosolic Ca2+ levels; Effects of PIP2 hydrolysis; Gastrin-CREB signalling pathway via PKC and MAPK; VEGFR2 mediated cell proliferation; CLEC7A (Dectin-1) induces NFAT activation; Antigen activates B Cell Recepto…	21.4532	21.1838	21.4759	21.3492	21.4931	21.4329	21.7475	21.6899	21.7061	0.0541158	0.566878	0.849352	FDR > 0.05	0.34355	0.00415433	0.0839885	FDR > 0.05	0
Q14257	2485	IsMasterProtein	Reticulocalbin-2 OS=Homo sapiens OX=9606 GN=RCN2 PE=1 SV=1	Q14257-2;Q14257;H0YL43;A8MXP8	RCN2	Reticulocalbin-2	IsMasterProtein	Reticulocalbin-2 OS=Homo sapiens OX=9606 GN=RCN2 PE=1 SV=1	9	9	66		endoplasmic reticulum;organelle lumen	metal ion binding;protein binding	RCN2				20.4447	20.3668	20.4227	20.3599	20.4645	20.3772	20.9866	20.6225	20.721	-0.0109152	0.912818	0.973545	FDR > 0.05	0.365257	0.00418244	0.0839885	FDR > 0.05	0
P49721	2512	IsMasterProtein	Proteasome subunit beta type-2 OS=Homo sapiens OX=9606 GN=PSMB2 PE=1 SV=1	P49721;A0A087WVV1	PSMB2	Proteasome subunit beta type-2	IsMasterProtein	Proteasome subunit beta type-2 OS=Homo sapiens OX=9606 GN=PSMB2 PE=1 SV=1	4	4	37	metabolic process;regulation of biological process;response to stimulus;transport	cytoplasm;cytosol;membrane;nucleus;proteasome	catalytic activity;enzyme regulator activity;protein binding	PSMB2	Proteasome Degradation	Proteasome	Regulation of RAS by GAPs; CDT1 association with the CDC6:ORC:origin complex; Downstream TCR signaling; UCH proteinases; NIK-->noncanonical NF-kB signaling; Hh mutants that don't undergo autocatalytic processing are degraded by ERAD; SCF-beta-TrCP mediated degradation of Emi1; Cross-presentation of soluble exogenous antigens (endosomes); Separation of Sister Chromatids; Vpu mediated degradation o…	19.4028	19.5855	19.7502	19.3774	19.3203	19.2328	19.0974	19.2668	19.25	-0.269334	0.0238568	0.30344	FDR > 0.05	-0.374779	0.00427625	0.0841486	FDR > 0.05	0
I3L0A0	2212	IsMasterProtein	HCG2044781 OS=Homo sapiens OX=9606 GN=PEDS1-UBE2V1 PE=1 SV=1	I3L0A0;Q13404-2;Q13404-7;Q13404-1;Q13404;Q13404-8;G3V2F7;Q13404-6;A0A0A0MSL3	PEDS1-UBE2V1	HCG2044781	IsMasterProtein	HCG2044781 OS=Homo sapiens OX=9606 GN=PEDS1-UBE2V1 PE=1 SV=1	9	5	67	metabolic process;response to stimulus	cytoplasm;membrane;nucleus	catalytic activity;protein binding					20.5206	20.0954	20.1412	20.1888	20.1951	20.2523	19.928	19.7935	19.771	-0.0403354	0.727951	0.913175	FDR > 0.05	-0.42156	0.00429941	0.0842395	FDR > 0.05	0
Q8N0U8	2852	IsMasterProtein	Vitamin K epoxide reductase complex subunit 1-like protein 1 OS=Homo sapiens OX=9606 GN=VKORC1L1 PE=1 SV=2	Q8N0U8;A0A3B3ISV4	VKORC1L1	Vitamin K epoxide reductase complex subunit 1-like protein 1	IsMasterProtein	Vitamin K epoxide reductase complex subunit 1-like protein 1 OS=Homo sapiens OX=9606 GN=VKORC1L1 PE=1 SV=2	2	2	12	metabolic process;response to stimulus	endoplasmic reticulum;membrane	catalytic activity	VKORC1L1		Ubiquinone and other terpenoid-quinone biosynthesis	Metabolism of vitamin K	16.2771	16.2289	16.3593	15.7705	15.8488	15.7454	15.5415	15.7761	16.1154	-0.500199	0.00347826	0.172765	FDR > 0.05	-0.477417	0.00459151	0.0842471	FDR > 0.05	0
Q9BYI3	2930	IsMasterProtein	Hyccin OS=Homo sapiens OX=9606 GN=FAM126A PE=1 SV=2	Q9BYI3	FAM126A	Hyccin	IsMasterProtein	Hyccin OS=Homo sapiens OX=9606 GN=FAM126A PE=1 SV=2	2	2	11	cell organization and biogenesis;metabolic process;regulation of biological process;response to stimulus	cytoplasm;cytosol;membrane	protein binding;signal transducer activity	FAM126A				16.8361	17.017	16.9105	16.6331	16.6877	16.7152	16.6555	16.6283	16.6846	-0.242537	0.00797379	0.216844	FDR > 0.05	-0.265113	0.00482867	0.0842471	FDR > 0.05	0
P53999	2745	IsMasterProtein	Activated RNA polymerase II transcriptional coactivator p15 OS=Homo sapiens OX=9606 GN=SUB1 PE=1 SV=3	P53999	SUB1	Activated RNA polymerase II transcriptional coactivator p15	IsMasterProtein	Activated RNA polymerase II transcriptional coactivator p15 OS=Homo sapiens OX=9606 GN=SUB1 PE=1 SV=3	3	3	44	cell organization and biogenesis;metabolic process;regulation of biological process;response to stimulus	nucleus	catalytic activity;DNA binding;protein binding;RNA binding	SUB1				19.6763	19.6234	19.6999	19.8896	19.8178	19.9575	19.9544	19.8743	19.9424	0.221764	0.0106112	0.24053	FDR > 0.05	0.257196	0.00467317	0.0842471	FDR > 0.05	0
Q5HYJ3	2002	IsMasterProtein	Protein FAM76B OS=Homo sapiens OX=9606 GN=FAM76B PE=1 SV=3	Q5HYJ3;F5GX09;Q5HYJ3-2;Q5HYJ3-3	FAM76B	Protein FAM76B	IsMasterProtein	Protein FAM76B OS=Homo sapiens OX=9606 GN=FAM76B PE=1 SV=3	3	3	12		nucleus	protein binding	FAM76B				16.5644	16.8555	16.713	17.0388	17.0696	16.9291	17.0121	17.202	16.987	0.30151	0.0121629	0.250076	FDR > 0.05	0.356052	0.00490829	0.0842471	FDR > 0.05	0
O95782	2537	IsMasterProtein	AP-2 complex subunit alpha-1 OS=Homo sapiens OX=9606 GN=AP2A1 PE=1 SV=3	O95782-2;O95782	AP2A1	AP-2 complex subunit alpha-1	IsMasterProtein	AP-2 complex subunit alpha-1 OS=Homo sapiens OX=9606 GN=AP2A1 PE=1 SV=3	31	22	236	cell organization and biogenesis;cellular component movement;metabolic process;regulation of biological process;response to stimulus;transport	cytosol;membrane	protein binding;transporter activity	AP2A1	Synaptic Vesicle Pathway; EGF/EGFR Signaling Pathway	Endocytosis; Synaptic vesicle cycle; Huntington's disease; Endocrine and other factor-regulated calcium reabsorption	Cargo recognition for clathrin-mediated endocytosis; Nef Mediated CD8 Down-regulation; Nef Mediated CD4 Down-regulation; Trafficking of GluR2-containing AMPA receptors; Recycling pathway of L1; LDL clearance; EPH-ephrin mediated repulsion of cells; Retrograde neurotrophin signalling; VLDLR internalisation and degradation; WNT5A-dependent internalization of FZD2, FZD5 and ROR2; MHC class II antige…	22.282	22.3225	22.2134	22.0151	22.0628	22.1313	21.9976	22.0173	22.0472	-0.202887	0.0151856	0.265932	FDR > 0.05	-0.251947	0.00474196	0.0842471	FDR > 0.05	0
P12821	4672	IsMasterProtein	Angiotensin-converting enzyme OS=Homo sapiens OX=9606 GN=ACE PE=1 SV=1	P12821;A0A0A0MSN4;P12821-2;P12821-3;F6X3S4;P12821-4;J3KS28;J3KTB8;J3QRX8;J3KSQ5	ACE	Angiotensin-converting enzyme	IsMasterProtein	Angiotensin-converting enzyme OS=Homo sapiens OX=9606 GN=ACE PE=1 SV=1	17	17	104	cell differentiation;cell proliferation;metabolic process;regulation of biological process;transport	cytoplasm;endosome;extracellular;membrane;vacuole	catalytic activity;metal ion binding;protein binding	ACE	ACE Inhibitor Pathway	Chagas disease (American trypanosomiasis); Hypertrophic cardiomyopathy (HCM); Renin secretion; Renin-angiotensin system	Metabolism of Angiotensinogen to Angiotensins	21.1832	20.7801	20.9126	20.6987	20.4288	20.6231	20.4343	20.3462	20.678	-0.375096	0.0168985	0.270565	FDR > 0.05	-0.472428	0.00496431	0.0842471	FDR > 0.05	0
Q9BSJ2	27	IsMasterProtein	Gamma-tubulin complex component 2 OS=Homo sapiens OX=9606 GN=TUBGCP2 PE=1 SV=2	Q9BSJ2;F2Z2B9;Q9BSJ2-4;Q9BSJ2-3	TUBGCP2	Gamma-tubulin complex component 2	IsMasterProtein	Gamma-tubulin complex component 2 OS=Homo sapiens OX=9606 GN=TUBGCP2 PE=1 SV=2	3	3	12	cell organization and biogenesis	cytoplasm;cytoskeleton;cytosol;membrane	protein binding;structural molecule activity	TUBGCP2			Recruitment of NuMA to mitotic centrosomes; Recruitment of mitotic centrosome proteins and complexes	16.8689	16.8511	16.8346	16.5765	16.6356	16.6278	16.371	16.6455	16.6033	-0.238229	0.0183909	0.281708	FDR > 0.05	-0.311604	0.00441516	0.0842471	FDR > 0.05	0
Q8WZA0	1284	IsMasterProtein	Protein LZIC OS=Homo sapiens OX=9606 GN=LZIC PE=1 SV=1	Q8WZA0;Q8WZA0-2;K7ES95	LZIC	Protein LZIC	IsMasterProtein	Protein LZIC OS=Homo sapiens OX=9606 GN=LZIC PE=1 SV=1	5	5	24	response to stimulus		protein binding	LZIC				18.5105	18.5039	18.4203	18.7733	18.8336	18.9104	19.3123	18.7993	18.7828	0.360898	0.0230526	0.302249	FDR > 0.05	0.486535	0.00492358	0.0842471	FDR > 0.05	0
P50579	4453	IsMasterProtein	Methionine aminopeptidase 2 OS=Homo sapiens OX=9606 GN=METAP2 PE=1 SV=1	P50579-3;P50579;G3V1U3;P50579-2;F8VRR3;F8VQZ7	METAP2	Methionine aminopeptidase 2	IsMasterProtein	Methionine aminopeptidase 2 OS=Homo sapiens OX=9606 GN=METAP2 PE=1 SV=1	4	4	17	metabolic process;regulation of biological process	cytoplasm;cytosol;membrane	catalytic activity;metal ion binding;RNA binding	METAP2			Signaling by GPCR; Inactivation, recovery and regulation of the phototransduction cascade	17.2759	17.305	17.4788	17.7003	17.5916	17.5226	17.8161	17.6826	17.579	0.251632	0.022862	0.302249	FDR > 0.05	0.33935	0.00486134	0.0842471	FDR > 0.05	0
Q15814	1936	IsMasterProtein	Tubulin-specific chaperone C OS=Homo sapiens OX=9606 GN=TBCC PE=1 SV=2	Q15814	TBCC	Tubulin-specific chaperone C	IsMasterProtein	Tubulin-specific chaperone C OS=Homo sapiens OX=9606 GN=TBCC PE=1 SV=2	5	4	20	cell organization and biogenesis;metabolic process	cytoplasm;cytoskeleton;cytosol	catalytic activity;protein binding	TBCC			Post-chaperonin tubulin folding pathway	15.8906	15.7703	15.8847	16.0326	15.9756	16.0877	16.1634	16.082	16.086	0.18341	0.0291135	0.318059	FDR > 0.05	0.261937	0.00479166	0.0842471	FDR > 0.05	0
P49585	2208	IsMasterProtein	Choline-phosphate cytidylyltransferase A OS=Homo sapiens OX=9606 GN=PCYT1A PE=1 SV=2	C9J050;P49585;C9JEJ2;C9J2E1;H7C1T3;Q9Y5K3;Q9Y5K3-2;Q9Y5K3-3;Q9Y5K3-4;C9JPY0;C9JVS0;F8WAZ5;H7BZN1	PCYT1A	Choline-phosphate cytidylyltransferase A	IsMasterProtein	Choline-phosphate cytidylyltransferase A OS=Homo sapiens OX=9606 GN=PCYT1A PE=1 SV=2	9	9	39	metabolic process	cytoplasm;cytosol;endoplasmic reticulum;membrane	catalytic activity;protein binding	PCYT1A	Kennedy pathway; One carbon metabolism and related pathways; Acetylcholine Synthesis	Choline metabolism in cancer; Glycerophospholipid metabolism; Metabolic pathways	Synthesis of PC	19.4538	19.3906	19.4101	19.6244	19.559	19.5868	19.788	19.6645	19.599	0.171869	0.0413719	0.362004	FDR > 0.05	0.265664	0.00497365	0.0842471	FDR > 0.05	0
Q92597	4438	IsMasterProtein	Protein NDRG1 OS=Homo sapiens OX=9606 GN=NDRG1 PE=1 SV=1	Q92597;Q92597-2;Q92597-3;E7ESM1;E5RJY1	NDRG1	Protein NDRG1	IsMasterProtein	Protein NDRG1 OS=Homo sapiens OX=9606 GN=NDRG1 PE=1 SV=1	5	5	40	cell organization and biogenesis;regulation of biological process;response to stimulus	cytoplasm;cytoskeleton;cytosol;membrane;nucleus	protein binding	NDRG1	VEGFA-VEGFR2 Signaling Pathway		TP53 regulates transcription of several additional cell death genes whose specific roles in p53-dependent apoptosis remain uncertain	17.916	18.2938	17.9755	18.2098	18.3298	18.4065	18.6094	18.443	18.3948	0.253608	0.050597	0.395627	FDR > 0.05	0.420638	0.00448282	0.0842471	FDR > 0.05	0
H0YL99	3228	IsMasterProtein	28S ribosomal protein S11, mitochondrial OS=Homo sapiens OX=9606 GN=MRPS11 PE=1 SV=1	H0YL99;P82912-2;P82912	MRPS11	28S ribosomal protein S11, mitochondrial	IsMasterProtein	28S ribosomal protein S11, mitochondrial OS=Homo sapiens OX=9606 GN=MRPS11 PE=1 SV=1	2	2	12								16.9592	16.9658	16.9726	17.3431	17.2228	17.0266	17.422	17.174	17.4781	0.231654	0.0541108	0.404728	FDR > 0.05	0.39216	0.00442586	0.0842471	FDR > 0.05	0
H0YL85	380	IsMasterProtein	Arpin (Fragment) OS=Homo sapiens OX=9606 GN=ARPIN-AP3S2 PE=3 SV=1	Q7Z6K5-2;Q7Z6K5;H0YMP5;H0YL03;H0YL85	ARPIN-AP3S2	Arpin (Fragment)	IsMasterProtein	Arpin (Fragment) OS=Homo sapiens OX=9606 GN=ARPIN-AP3S2 PE=3 SV=1	2	2	8	regulation of biological process;transport							17.0782	17.4245	17.5101	17.5792	17.5998	17.5768	17.9203	17.6476	17.7553	0.247668	0.0636839	0.420753	FDR > 0.05	0.436796	0.00455718	0.0842471	FDR > 0.05	0
A0A1W2PPZ5	3852	IsMasterProtein	Transcription elongation factor A protein 1 OS=Homo sapiens OX=9606 GN=TCEA1 PE=1 SV=1	P23193;A0A1W2PPZ5;A0A1W2PRL9;P23193-2;E5RIS7;E5RJ93	TCEA1	Transcription elongation factor A protein 1	IsMasterProtein	Transcription elongation factor A protein 1 OS=Homo sapiens OX=9606 GN=TCEA1 PE=1 SV=1	6	6	25	metabolic process;regulation of biological process	nucleus	DNA binding;metal ion binding					19.5396	19.3866	19.4692	19.7551	19.6832	19.6688	20.1921	19.7233	19.7919	0.23717	0.0746691	0.434464	FDR > 0.05	0.437266	0.00463568	0.0842471	FDR > 0.05	0
P38159	1534	IsMasterProtein	RNA-binding motif protein, X chromosome OS=Homo sapiens OX=9606 GN=RBMX PE=1 SV=3	P38159;P38159-2;H3BT71;H0Y6E7;P38159-3;H3BR27;H3BUY5;O75526;H3BNC1	RBMX	RNA-binding motif protein, X chromosome	IsMasterProtein	RNA-binding motif protein, X chromosome OS=Homo sapiens OX=9606 GN=RBMX PE=1 SV=3	22	6	225	cell differentiation;cell organization and biogenesis;metabolic process;regulation of biological process;response to stimulus	membrane;nucleus;spliceosomal complex	DNA binding;protein binding;RNA binding	RBMX	mRNA Processing	Spliceosome	mRNA Splicing - Major Pathway	22.9419	22.897	22.8201	23.0403	22.9883	23.0307	23.1378	23.1735	23.0897	0.133473	0.0786223	0.438564	FDR > 0.05	0.247402	0.00492999	0.0842471	FDR > 0.05	0
G3V203	2480	IsMasterProtein	60S ribosomal protein L18 OS=Homo sapiens OX=9606 GN=RPL18 PE=1 SV=1	G3V203;H0YHA7;J3QQ67;Q07020-2;Q07020;F8VUA6;A0A075B7A0;F8VYV2	RPL18	60S ribosomal protein L18	IsMasterProtein	60S ribosomal protein L18 OS=Homo sapiens OX=9606 GN=RPL18 PE=1 SV=1	5	5	73	cell organization and biogenesis;metabolic process;transport	cytosol;endoplasmic reticulum;membrane;nucleus;ribosome	RNA binding;structural molecule activity	RPL18	Cytoplasmic Ribosomal Proteins			20.9318	21.0146	21.0027	20.7322	20.8367	20.8386	20.4442	20.7522	20.7214	-0.18051	0.0822365	0.444529	FDR > 0.05	-0.343763	0.00457122	0.0842471	FDR > 0.05	0
P63220	772	IsMasterProtein	40S ribosomal protein S21 OS=Homo sapiens OX=9606 GN=RPS21 PE=1 SV=1	P63220;Q8WVC2;Q9BYK1	RPS21	40S ribosomal protein S21	IsMasterProtein	40S ribosomal protein S21 OS=Homo sapiens OX=9606 GN=RPS21 PE=1 SV=1	5	5	65	cell organization and biogenesis;metabolic process;transport	cytosol;ribosome	protein binding;RNA binding;structural molecule activity	RPS21	Cytoplasmic Ribosomal Proteins	Ribosome	Peptide chain elongation; Eukaryotic Translation Termination; Viral mRNA Translation; Formation of the ternary complex, and subsequently, the 43S complex; L13a-mediated translational silencing of Ceruloplasmin expression; Selenocysteine synthesis; Nonsense Mediated Decay (NMD) independent of the Exon Junction Complex (EJC); Nonsense Mediated Decay (NMD) enhanced by the Exon Junction Complex (EJC)…	20.2689	20.5433	20.4702	20.6767	20.6301	20.6327	21.1182	20.7355	20.734	0.219025	0.0925089	0.451663	FDR > 0.05	0.435089	0.0044621	0.0842471	FDR > 0.05	0
O00273	2988	IsMasterProtein	DNA fragmentation factor subunit alpha OS=Homo sapiens OX=9606 GN=DFFA PE=1 SV=1	O00273	DFFA	DNA fragmentation factor subunit alpha	IsMasterProtein	DNA fragmentation factor subunit alpha OS=Homo sapiens OX=9606 GN=DFFA PE=1 SV=1	5	3	30	cell death;metabolic process;regulation of biological process	cytoplasm;cytosol;membrane;nucleus	enzyme regulator activity;protein binding	DFFA	Apoptosis; Fas Ligand (FasL) pathway and Stress induction of Heat Shock Proteins (HSP) regulation	Apoptosis	Activation of DNA fragmentation factor	18.4051	18.5273	18.5754	18.6591	18.6484	18.6335	18.9496	18.6862	18.8192	0.144396	0.123421	0.504159	FDR > 0.05	0.315695	0.00461011	0.0842471	FDR > 0.05	0
P84090	3118	IsMasterProtein	Enhancer of rudimentary homolog OS=Homo sapiens OX=9606 GN=ERH PE=1 SV=1	P84090;G3V279	ERH	Enhancer of rudimentary homolog	IsMasterProtein	Enhancer of rudimentary homolog OS=Homo sapiens OX=9606 GN=ERH PE=1 SV=1	5	5	58	metabolic process;regulation of biological process		DNA binding;nucleotide binding;protein binding;RNA binding	ERH				21.0368	21.1597	21.089	21.017	20.9768	20.9638	21.3331	21.3098	21.3756	-0.109265	0.135715	0.515628	FDR > 0.05	0.244347	0.00499567	0.0842471	FDR > 0.05	0
Q14103-3	1690	IsMasterProtein	Isoform 3 of Heterogeneous nuclear ribonucleoprotein D0 OS=Homo sapiens OX=9606 GN=HNRNPD	Q14103-3;Q14103;H0YA96;Q14103-4;H0Y8G5;D6RAF8;Q14103-2;D6RD83	HNRNPD	Isoform 3 of Heterogeneous nuclear ribonucleoprotein D0	IsMasterProtein	Isoform 3 of Heterogeneous nuclear ribonucleoprotein D0 OS=Homo sapiens OX=9606 GN=HNRNPD	14	7	159	metabolic process;regulation of biological process;response to stimulus	cytosol;nucleus	DNA binding;protein binding;RNA binding	HNRNPD	mRNA Processing		AUF1 (hnRNP D0) binds and destabilizes mRNA	22.5502	22.5537	22.4673	22.3869	22.3302	22.5071	22.755	22.8322	22.7971	-0.115639	0.148361	0.528275	FDR > 0.05	0.271067	0.00467558	0.0842471	FDR > 0.05	0
A8MQ02	110	IsMasterProtein	Afadin OS=Homo sapiens OX=9606 GN=AFDN PE=1 SV=2	A8MQ02;J3KN01;P55196;P55196-5;H0Y8L4;H0Y948;H0Y8U8	AFDN	Afadin	IsMasterProtein	Afadin OS=Homo sapiens OX=9606 GN=AFDN PE=1 SV=2	24	3	143	cell communication;cell differentiation;cell organization and biogenesis;regulation of biological process;response to stimulus	cytoplasm;cytosol;membrane	protein binding	MLLT4; AFDN	VEGFA-VEGFR2 Signaling Pathway	Rap1 signaling pathway; Leukocyte transendothelial migration; Ras signaling pathway; Adherens junction; Tight junction; cAMP signaling pathway		20.107	20.0779	20.2229	20.1635	20.2893	20.3086	20.492	20.3724	20.3957	0.117828	0.160357	0.542939	FDR > 0.05	0.284062	0.00479938	0.0842471	FDR > 0.05	0
Q92520	1009	IsMasterProtein	Protein FAM3C OS=Homo sapiens OX=9606 GN=FAM3C PE=1 SV=1	Q92520;C9JP35;C9JMN4	FAM3C	Protein FAM3C	IsMasterProtein	Protein FAM3C OS=Homo sapiens OX=9606 GN=FAM3C PE=1 SV=1	5	5	24	cell differentiation;cell organization and biogenesis;cell proliferation;development;regulation of biological process;response to stimulus;transport	cytoplasm;extracellular;organelle lumen	protein binding	FAM3C; WNT16	Wnt Signaling Pathway and Pluripotency; Wnt Signaling Pathway; DNA Damage Response (only ATM dependent)		Platelet degranulation	19.0316	19.0452	19.2587	19.4315	19.1868	19.1298	19.4313	19.4657	19.567	0.137538	0.208634	0.597867	FDR > 0.05	0.376192	0.00466904	0.0842471	FDR > 0.05	0
P50453	3974	IsMasterProtein	Serpin B9 OS=Homo sapiens OX=9606 GN=SERPINB9 PE=1 SV=1	P50453	SERPINB9	Serpin B9	IsMasterProtein	Serpin B9 OS=Homo sapiens OX=9606 GN=SERPINB9 PE=1 SV=1	14	13	117	cell death;regulation of biological process;response to stimulus	cytoplasm;cytosol;membrane;nucleus	enzyme regulator activity;protein binding	SERPINB9		Amoebiasis		20.6883	20.9499	20.8128	20.7476	20.687	20.6964	20.54	20.537	20.488	-0.106626	0.213767	0.603019	FDR > 0.05	-0.295279	0.00466513	0.0842471	FDR > 0.05	0
Q9H9A6	2954	IsMasterProtein	Leucine-rich repeat-containing protein 40 OS=Homo sapiens OX=9606 GN=LRRC40 PE=1 SV=1	Q9H9A6	LRRC40	Leucine-rich repeat-containing protein 40	IsMasterProtein	Leucine-rich repeat-containing protein 40 OS=Homo sapiens OX=9606 GN=LRRC40 PE=1 SV=1	9	9	39	regulation of biological process;response to stimulus	membrane	protein binding	LRRC40				18.6791	18.5223	18.6024	18.4683	18.4993	18.5845	18.3334	18.3333	18.3494	-0.0838805	0.268086	0.647871	FDR > 0.05	-0.262531	0.00473241	0.0842471	FDR > 0.05	0
K7ELL7	3546	IsMasterProtein	Glucosidase 2 subunit beta OS=Homo sapiens OX=9606 GN=PRKCSH PE=1 SV=1	K7ELL7;P14314;P14314-2;A0A0C4DGP4;K7EPW7	PRKCSH	Glucosidase 2 subunit beta	IsMasterProtein	Glucosidase 2 subunit beta OS=Homo sapiens OX=9606 GN=PRKCSH PE=1 SV=1	15	15	247	cell organization and biogenesis;metabolic process;regulation of biological process;response to stimulus	endoplasmic reticulum;organelle lumen	metal ion binding;protein binding;RNA binding	PRKCSH				23.1101	22.844	22.9002	22.793	22.7836	22.9006	23.6244	23.1953	23.3501	-0.125706	0.312036	0.688391	FDR > 0.05	0.438454	0.00442915	0.0842471	FDR > 0.05	0
F5H5V4	1115	IsMasterProtein	26S proteasome non-ATPase regulatory subunit 9 (Fragment) OS=Homo sapiens OX=9606 GN=PSMD9 PE=1 SV=1	F5H5V4;O00233;F5GX23;J3KN29;O00233-2;F5H7X1;F5H169	PSMD9	26S proteasome non-ATPase regulatory subunit 9 (Fragment)	IsMasterProtein	26S proteasome non-ATPase regulatory subunit 9 (Fragment) OS=Homo sapiens OX=9606 GN=PSMD9 PE=1 SV=1	6	6	32	cell organization and biogenesis							18.9535	19.0339	19.2155	19.2759	19.1419	19.069	19.7546	19.3645	19.4065	0.0946476	0.449388	0.781127	FDR > 0.05	0.440945	0.00478995	0.0842471	FDR > 0.05	0
O43674	2187	IsMasterProtein	NADH dehydrogenase [ubiquinone] 1 beta subcomplex subunit 5, mitochondrial OS=Homo sapiens OX=9606 GN=NDUFB5 PE=1 SV=1	O43674;H0Y886;E7EWP0;O43674-2	NDUFB5	NADH dehydrogenase [ubiquinone] 1 beta subcomplex subunit 5, mitochondrial	IsMasterProtein	NADH dehydrogenase [ubiquinone] 1 beta subcomplex subunit 5, mitochondrial OS=Homo sapiens OX=9606 GN=NDUFB5 PE=1 SV=1	4	4	21	cell organization and biogenesis;metabolic process;transport	membrane;mitochondrion	catalytic activity	NDUFB5	Electron Transport Chain; Oxidative phosphorylation	Parkinson's disease; Non-alcoholic fatty liver disease (NAFLD); Alzheimer's disease; Huntington's disease; Metabolic pathways; Oxidative phosphorylation	Complex I biogenesis	20.3349	20.356	20.239	20.2113	20.2404	20.2732	20.5487	20.8055	20.5372	-0.0683686	0.453653	0.784314	FDR > 0.05	0.320478	0.00489106	0.0842471	FDR > 0.05	0
Q7L5N7	104	IsMasterProtein	Lysophosphatidylcholine acyltransferase 2 OS=Homo sapiens OX=9606 GN=LPCAT2 PE=1 SV=1	Q7L5N7;Q7L5N7-2	LPCAT2	Lysophosphatidylcholine acyltransferase 2	IsMasterProtein	Lysophosphatidylcholine acyltransferase 2 OS=Homo sapiens OX=9606 GN=LPCAT2 PE=1 SV=1	8	8	50	cell organization and biogenesis;metabolic process	endoplasmic reticulum;Golgi;membrane	catalytic activity;metal ion binding	LPCAT2		Metabolic pathways; Ether lipid metabolism; Glycerophospholipid metabolism	Acyl chain remodelling of PC	19.7195	19.5932	19.6634	19.6259	19.5413	19.6569	19.4524	19.3811	19.3535	-0.050669	0.496204	0.811086	FDR > 0.05	-0.26305	0.004808	0.0842471	FDR > 0.05	0
P12110	700	IsMasterProtein	Collagen alpha-2(VI) chain OS=Homo sapiens OX=9606 GN=COL6A2 PE=1 SV=4	P12110-3;P12110-2;P12110	COL6A2	Collagen alpha-2(VI) chain	IsMasterProtein	Collagen alpha-2(VI) chain OS=Homo sapiens OX=9606 GN=COL6A2 PE=1 SV=4	2	2	7	cell organization and biogenesis;metabolic process;response to stimulus	extracellular;membrane;organelle lumen	protein binding	COL6A2	miRNA targets in ECM and membrane receptors; Focal Adhesion; Focal Adhesion-PI3K-Akt-mTOR-signaling pathway	Protein digestion and absorption; ECM-receptor interaction; PI3K-Akt signaling pathway; Focal adhesion	ECM proteoglycans; Collagen degradation; Integrin cell surface interactions; Assembly of collagen fibrils and other multimeric structures; Collagen chain trimerization; NCAM1 interactions; Signaling by PDGF	16.8488	16.3824	16.5529	16.6733	16.576	16.7096	16.9682	17.0167	17.0351	0.0582861	0.614044	0.871099	FDR > 0.05	0.412002	0.00472045	0.0842471	FDR > 0.05	0
Q14011	2346	IsMasterProtein	Cold-inducible RNA-binding protein OS=Homo sapiens OX=9606 GN=CIRBP PE=1 SV=1	Q14011;K7EPM4;K7EQR7;D6W5Y5;Q14011-2;K7EMY9;K7EJV5;K7ER40;K7EJV1;K7ELV6;K7ELT6;K7ENX8;Q14011-3;F6WMK9	CIRBP	Cold-inducible RNA-binding protein	IsMasterProtein	Cold-inducible RNA-binding protein OS=Homo sapiens OX=9606 GN=CIRBP PE=1 SV=1	7	7	50	cell organization and biogenesis;regulation of biological process;response to stimulus	cytoplasm;nucleus	protein binding;RNA binding;translation regulator activity	CIRBP				20.2776	20.2167	20.1194	20.2547	20.1728	20.2677	20.9148	20.4776	20.5122	0.0271761	0.819474	0.949121	FDR > 0.05	0.430336	0.00450417	0.0842471	FDR > 0.05	0
P55145	1067	IsMasterProtein	Mesencephalic astrocyte-derived neurotrophic factor OS=Homo sapiens OX=9606 GN=MANF PE=1 SV=3	P55145	MANF	Mesencephalic astrocyte-derived neurotrophic factor	IsMasterProtein	Mesencephalic astrocyte-derived neurotrophic factor OS=Homo sapiens OX=9606 GN=MANF PE=1 SV=3	5	5	55	cell differentiation;cell organization and biogenesis;regulation of biological process;response to stimulus;transport	cytosol;endoplasmic reticulum;extracellular;nucleus	protein binding;RNA binding	MANF			Platelet degranulation	20.9839	20.8521	20.8616	20.4103	20.3276	20.4548	20.5417	20.5459	20.7242	-0.501648	0.000139701	0.0742564	FDR > 0.05	-0.295275	0.00509709	0.0849825	FDR > 0.05	0
Q5R372	3607	IsMasterProtein	Rab GTPase-activating protein 1-like OS=Homo sapiens OX=9606 GN=RABGAP1L PE=1 SV=1	Q5R372-4;Q5R372;Q5R372-2;A0A0C4DG54;Q5R372-3	RABGAP1L	Rab GTPase-activating protein 1-like	IsMasterProtein	Rab GTPase-activating protein 1-like OS=Homo sapiens OX=9606 GN=RABGAP1L PE=1 SV=1	3	3	12	regulation of biological process;transport	endosome;Golgi;nucleus	enzyme regulator activity;protein binding	RABGAP1L				15.2438	15.4744	15.1674	15.1095	15.402	15.2777	14.8224	15.004	14.8815	-0.0321605	0.772045	0.933252	FDR > 0.05	-0.392606	0.00508299	0.0849825	FDR > 0.05	0
Q5SZE1	1318	IsMasterProtein	Ceramide synthase 2 (Fragment) OS=Homo sapiens OX=9606 GN=CERS2 PE=1 SV=2	Q96G23;H0YNU7;Q5SZE1	CERS2	Ceramide synthase 2 (Fragment)	IsMasterProtein	Ceramide synthase 2 (Fragment) OS=Homo sapiens OX=9606 GN=CERS2 PE=1 SV=2	2	2	8		endoplasmic reticulum;membrane;nucleus	DNA binding					16.0928	16.1376	16.3104	15.8013	15.9327	15.619	15.6679	15.782	15.9242	-0.395954	0.00463636	0.193252	FDR > 0.05	-0.388869	0.00514961	0.0852381	FDR > 0.05	0
P51688	2675	IsMasterProtein	N-sulphoglucosamine sulphohydrolase OS=Homo sapiens OX=9606 GN=SGSH PE=1 SV=1	P51688;I3NI22	SGSH	N-sulphoglucosamine sulphohydrolase	IsMasterProtein	N-sulphoglucosamine sulphohydrolase OS=Homo sapiens OX=9606 GN=SGSH PE=1 SV=1	9	9	80	metabolic process	organelle lumen;vacuole	catalytic activity;metal ion binding	SGSH		Metabolic pathways; Lysosome; Glycosaminoglycan degradation	HS-GAG degradation; MPS IIIA - Sanfilippo syndrome A	19.9621	19.7448	19.5649	19.7674	20.0576	20.0231	20.0658	20.2737	20.2608	0.192118	0.148196	0.528275	FDR > 0.05	0.442852	0.00514079	0.0852381	FDR > 0.05	0
Q68CZ2	2807	IsMasterProtein	Tensin-3 OS=Homo sapiens OX=9606 GN=TNS3 PE=1 SV=2	Q68CZ2;Q68CZ2-2;E9PCX8	TNS3	Tensin-3	IsMasterProtein	Tensin-3 OS=Homo sapiens OX=9606 GN=TNS3 PE=1 SV=2	12	9	49	cellular component movement;regulation of biological process	cytosol	protein binding	TNS3			MET interacts with TNS proteins	18.2698	18.333	18.405	18.5221	18.6866	18.5168	18.8116	18.6285	18.5519	0.239248	0.0260481	0.306643	FDR > 0.05	0.328089	0.0052268	0.0859235	FDR > 0.05	0
P49458	1892	IsMasterProtein	Signal recognition particle 9 kDa protein OS=Homo sapiens OX=9606 GN=SRP9 PE=1 SV=2	P49458;P49458-2;E9PE20;Q659G3;Q6P2S0	SRP9	Signal recognition particle 9 kDa protein	IsMasterProtein	Signal recognition particle 9 kDa protein OS=Homo sapiens OX=9606 GN=SRP9 PE=1 SV=2	6	6	52	cell organization and biogenesis;regulation of biological process;transport	cytoplasm;cytosol	protein binding;RNA binding	SRP9; SRP9P1		Protein export	SRP-dependent cotranslational protein targeting to membrane	21.2383	21.2046	21.1964	20.9791	20.8072	20.9104	20.8803	20.901	21.0327	-0.314204	0.00236364	0.159372	FDR > 0.05	-0.275143	0.00526658	0.0859238	FDR > 0.05	0
P38606	181	IsMasterProtein	V-type proton ATPase catalytic subunit A OS=Homo sapiens OX=9606 GN=ATP6V1A PE=1 SV=2	P38606-2;P38606;C9JA17;C9JVW8	ATP6V1A	V-type proton ATPase catalytic subunit A	IsMasterProtein	V-type proton ATPase catalytic subunit A OS=Homo sapiens OX=9606 GN=ATP6V1A PE=1 SV=2	12	12	83	cellular homeostasis;metabolic process;regulation of biological process;response to stimulus;transport	cytosol;membrane;mitochondrion	catalytic activity;nucleotide binding;transporter activity	ATP6V1A		Synaptic vesicle cycle; Oxidative phosphorylation; Epithelial cell signaling in Helicobacter pylori infection; Phagosome; Vibrio cholerae infection; mTOR signaling pathway; Rheumatoid arthritis; Collecting duct acid secretion; Metabolic pathways	Transferrin endocytosis and recycling; ROS, RNS production in phagocytes; Ion channel transport; Insulin receptor recycling	20.8526	21.1185	20.7674	20.7111	20.7949	20.7604	20.585	20.6015	20.5285	-0.157381	0.128857	0.505397	FDR > 0.05	-0.341193	0.00532222	0.0859238	FDR > 0.05	0
A8MU27	1017	IsMasterProtein	Small ubiquitin-related modifier 3 OS=Homo sapiens OX=9606 GN=SUMO3 PE=1 SV=1	P55854;A8MUA9;P55854-2;A8MU27	SUMO3	Small ubiquitin-related modifier 3	IsMasterProtein	Small ubiquitin-related modifier 3 OS=Homo sapiens OX=9606 GN=SUMO3 PE=1 SV=1	2	1	28	metabolic process	nucleus	protein binding					20.7234	20.918	20.7561	20.8075	20.8771	20.8258	21.4769	21.0877	21.069	0.037666	0.748283	0.922203	FDR > 0.05	0.412076	0.00528612	0.0859238	FDR > 0.05	0
Q8NCA5	4654	IsMasterProtein	Protein FAM98A OS=Homo sapiens OX=9606 GN=FAM98A PE=1 SV=2	Q8NCA5;E9PH82	FAM98A	Protein FAM98A	IsMasterProtein	Protein FAM98A OS=Homo sapiens OX=9606 GN=FAM98A PE=1 SV=2	6	4	34								18.1309	18.1366	17.966	17.9521	18.1483	18.1368	17.7965	17.745	17.794	0.00121066	0.988647	0.994393	FDR > 0.05	-0.299288	0.00531333	0.0859238	FDR > 0.05	0
D6RA70	1249	IsMasterProtein	RNA helicase OS=Homo sapiens OX=9606 GN=YTHDC2 PE=1 SV=1	D6RA70;Q9H6S0	YTHDC2	RNA helicase	IsMasterProtein	RNA helicase OS=Homo sapiens OX=9606 GN=YTHDC2 PE=1 SV=1	2	2	12			nucleotide binding;protein binding					16.0877	16.3548	16.2877	16.2142	15.9719	15.8525	15.6624	15.8364	15.9441	-0.230558	0.083617	0.445629	FDR > 0.05	-0.429109	0.00538537	0.0866382	FDR > 0.05	0
Q9UNM6	3574	IsMasterProtein	26S proteasome non-ATPase regulatory subunit 13 OS=Homo sapiens OX=9606 GN=PSMD13 PE=1 SV=2	Q9UNM6;Q9UNM6-2;A0A087WUL9;J3KNQ3;H0YD73;E9PL38	PSMD13	26S proteasome non-ATPase regulatory subunit 13	IsMasterProtein	26S proteasome non-ATPase regulatory subunit 13 OS=Homo sapiens OX=9606 GN=PSMD13 PE=1 SV=2	15	14	101	cell organization and biogenesis;metabolic process;regulation of biological process;response to stimulus;transport	cytosol;extracellular;membrane;nucleus;organelle lumen;proteasome	catalytic activity;protein binding;structural molecule activity	PSMD13	Proteasome Degradation; Parkin-Ubiquitin Proteasomal System pathway	Proteasome; Epstein-Barr virus infection	Regulation of RAS by GAPs; CDT1 association with the CDC6:ORC:origin complex; Downstream TCR signaling; UCH proteinases; NIK-->noncanonical NF-kB signaling; Hh mutants that don't undergo autocatalytic processing are degraded by ERAD; SCF-beta-TrCP mediated degradation of Emi1; Neutrophil degranulation; Cross-presentation of soluble exogenous antigens (endosomes); Separation of Sister Chromatids; …	21.8377	22.0911	22.0266	21.811	21.8558	21.8322	21.5537	21.7395	21.7172	-0.152132	0.115512	0.493972	FDR > 0.05	-0.315004	0.00548345	0.0876015	FDR > 0.05	0
O75683	2933	IsMasterProtein	Surfeit locus protein 6 OS=Homo sapiens OX=9606 GN=SURF6 PE=1 SV=3	O75683	SURF6	Surfeit locus protein 6	IsMasterProtein	Surfeit locus protein 6 OS=Homo sapiens OX=9606 GN=SURF6 PE=1 SV=3	4	4	24		nucleus	DNA binding;protein binding;RNA binding	SURF6				18.2967	17.966	18.1449	18.4164	18.3676	18.3032	18.5132	18.4638	18.4159	0.226524	0.0344596	0.33615	FDR > 0.05	0.32842	0.0055371	0.0881109	FDR > 0.05	0
O14979	3717	IsMasterProtein	Heterogeneous nuclear ribonucleoprotein D-like OS=Homo sapiens OX=9606 GN=HNRNPDL PE=1 SV=3	O14979-3;O14979;O14979-2;A0A087WUK2	HNRNPDL	Heterogeneous nuclear ribonucleoprotein D-like	IsMasterProtein	Heterogeneous nuclear ribonucleoprotein D-like OS=Homo sapiens OX=9606 GN=HNRNPDL PE=1 SV=3	10	8	145	metabolic process;regulation of biological process;response to stimulus	cytoplasm;cytosol;nucleus;spliceosomal complex	DNA binding;protein binding;RNA binding	HNRNPDL; HNRPDL			Gene and protein expression by JAK-STAT signaling after Interleukin-12 stimulation; Interleukin-12 family signaling	21.18	21.1894	21.126	21.1573	21.1338	21.2196	21.5709	21.38	21.3722	0.00509679	0.948593	0.982217	FDR > 0.05	0.275922	0.00555377	0.0881109	FDR > 0.05	0
F8W031	2060	IsMasterProtein	DUF3456 domain-containing protein (Fragment) OS=Homo sapiens OX=9606 PE=1 SV=1	F8W031;Q9Y2B0;F8W1K5;F8VXJ7;H0YI18		DUF3456 domain-containing protein (Fragment)	IsMasterProtein	DUF3456 domain-containing protein (Fragment) OS=Homo sapiens OX=9606 PE=1 SV=1	5	4	71	regulation of biological process;response to stimulus	endoplasmic reticulum						20.2489	19.9122	20.2164	20.1401	19.9996	20.0549	20.7217	20.3389	20.6306	-0.060943	0.630632	0.879642	FDR > 0.05	0.437907	0.00567523	0.0891128	FDR > 0.05	0
Q96MX0	2476	IsMasterProtein	CKLF-like MARVEL transmembrane domain-containing protein 3 OS=Homo sapiens OX=9606 GN=CMTM3 PE=1 SV=1	I3L3C2;Q96MX0;B3KQJ8	CMTM3	CKLF-like MARVEL transmembrane domain-containing protein 3	IsMasterProtein	CKLF-like MARVEL transmembrane domain-containing protein 3 OS=Homo sapiens OX=9606 GN=CMTM3 PE=1 SV=1	2	2	20	regulation of biological process;response to stimulus	cytoplasm;membrane	protein binding	CMTM3				19.4721	19.5956	19.1417	18.5433	18.7783	18.7939	18.9739	18.954	18.9992	-0.697948	0.000223479	0.0931501	FDR > 0.05	-0.427422	0.00579854	0.0892869	FDR > 0.05	0
P06756	3719	IsMasterProtein	Integrin alpha-V OS=Homo sapiens OX=9606 GN=ITGAV PE=1 SV=2	P06756;P06756-2;P06756-3;H7BZG1	ITGAV	Integrin alpha-V	IsMasterProtein	Integrin alpha-V OS=Homo sapiens OX=9606 GN=ITGAV PE=1 SV=2	21	21	157	cell differentiation;cell growth;cell organization and biogenesis;cellular component movement;cellular homeostasis;metabolic process;regulation of biological process;response to stimulus;transport	cell surface;cytosol;membrane	metal ion binding;protein binding;receptor activity;signal transducer activity;transporter activity	ITGAV	Osteopontin Signaling; Integrin-mediated Cell Adhesion; Arrhythmogenic Right Ventricular Cardiomyopathy; Primary Focal Segmental Glomerulosclerosis FSGS; Focal Adhesion; Osteoblast Signaling; MFAP5-mediated ovarian cancer cell motility and invasiveness; VEGFA-VEGFR2 Signaling Pathway; Focal Adhesion-PI3K-Akt-mTOR-signaling pathway	Thyroid hormone signaling pathway; Small cell lung cancer; Arrhythmogenic right ventricular cardiomyopathy (ARVC); Phagosome; ECM-receptor interaction; Dilated cardiomyopathy; Focal adhesion; PI3K-Akt signaling pathway; Cell adhesion molecules (CAMs); Proteoglycans in cancer; Hypertrophic cardiomyopathy (HCM); Pathways in cancer; Regulation of actin cytoskeleton	Integrin cell surface interactions; Signal transduction by L1; PECAM1 interactions; Cross-presentation of particulate exogenous antigens (phagosomes); VEGFA-VEGFR2 Pathway; Molecules associated with elastic fibres; Syndecan interactions; ECM proteoglycans; Laminin interactions; Neutrophil degranulation	21.6401	21.6553	21.7087	21.3701	21.2596	21.2256	21.402	21.4521	21.4128	-0.382962	0.000314705	0.104843	FDR > 0.05	-0.245766	0.00577801	0.0892869	FDR > 0.05	0
Q12986	346	IsMasterProtein	Transcriptional repressor NF-X1 OS=Homo sapiens OX=9606 GN=NFX1 PE=1 SV=2	Q12986	NFX1	Transcriptional repressor NF-X1	IsMasterProtein	Transcriptional repressor NF-X1 OS=Homo sapiens OX=9606 GN=NFX1 PE=1 SV=2	2	2	8	defense response;metabolic process;regulation of biological process;response to stimulus	cytosol;membrane;nucleus	catalytic activity;DNA binding;metal ion binding;RNA binding	NFX1	Fas Ligand (FasL) pathway and Stress induction of Heat Shock Proteins (HSP) regulation			13.9537	14.2432	14.351	14.4301	14.6327	14.7399	14.8424	14.6882	14.4649	0.418257	0.0125271	0.252532	FDR > 0.05	0.482533	0.00580316	0.0892869	FDR > 0.05	0
Q13362-4	408	IsMasterProtein	Isoform 4 of Serine/threonine-protein phosphatase 2A 56 kDa regulatory subunit gamma isoform OS=Homo sapiens OX=9606 GN=PPP2R5C	Q13362-4;Q13362-3	PPP2R5C	Isoform 4 of Serine/threonine-protein phosphatase 2A 56 kDa regulatory subunit gamma isoform	IsMasterProtein	Isoform 4 of Serine/threonine-protein phosphatase 2A 56 kDa regulatory subunit gamma isoform OS=Homo sapiens OX=9606 GN=PPP2R5C	2	1	15	metabolic process;regulation of biological process;response to stimulus	cytosol;Golgi;nucleus	enzyme regulator activity;protein binding	PPP2R5C	Focal Adhesion-PI3K-Akt-mTOR-signaling pathway; Wnt Signaling Pathway and Pluripotency; Wnt Signaling Pathway; Glycogen Metabolism; DNA Damage Response (only ATM dependent)			15.1805	14.8496	14.7988	15.0412	14.9687	14.9178	15.358	15.3519	15.2394	0.0329665	0.760126	0.927196	FDR > 0.05	0.373496	0.00576382	0.0892869	FDR > 0.05	0
J3QTA6	2275	IsMasterProtein	MICOS complex subunit MIC25 OS=Homo sapiens OX=9606 GN=CHCHD6 PE=1 SV=1	H0Y922;J3QTB2;J3QTA6;Q9BRQ6	CHCHD6	MICOS complex subunit MIC25	IsMasterProtein	MICOS complex subunit MIC25 OS=Homo sapiens OX=9606 GN=CHCHD6 PE=1 SV=1	2	2	8		cytosol;membrane;mitochondrion						16.0085	15.8604	15.9265	15.9051	15.8938	15.9943	16.4032	16.1306	16.2017	-0.000737155	0.993493	0.996536	FDR > 0.05	0.313359	0.00577471	0.0892869	FDR > 0.05	0
O14562	661	IsMasterProtein	Ubiquitin domain-containing protein UBFD1 OS=Homo sapiens OX=9606 GN=UBFD1 PE=1 SV=2	O14562;H3BRL3;H3BUM8	UBFD1	Ubiquitin domain-containing protein UBFD1	IsMasterProtein	Ubiquitin domain-containing protein UBFD1 OS=Homo sapiens OX=9606 GN=UBFD1 PE=1 SV=2	5	5	23			protein binding;RNA binding	UBFD1				17.6197	17.6616	17.7036	18.0852	18.047	17.9303	18.1603	17.8792	17.9121	0.359186	0.0030769	0.172765	FDR > 0.05	0.322215	0.00584716	0.0893338	FDR > 0.05	0
P50991	712	IsMasterProtein	T-complex protein 1 subunit delta OS=Homo sapiens OX=9606 GN=CCT4 PE=1 SV=4	P50991;P50991-2	CCT4	T-complex protein 1 subunit delta	IsMasterProtein	T-complex protein 1 subunit delta OS=Homo sapiens OX=9606 GN=CCT4 PE=1 SV=4	28	27	309	metabolic process;regulation of biological process;transport	cytoplasm;cytoskeleton;cytosol	nucleotide binding;protein binding;RNA binding	CCT4			BBSome-mediated cargo-targeting to cilium; Prefoldin mediated transfer of substrate to CCT/TriC; Cooperation of PDCL (PhLP1) and TRiC/CCT in G-protein beta folding; Association of TriC/CCT with target proteins during biosynthesis; Formation of tubulin folding intermediates by CCT/TriC; Folding of actin by CCT/TriC	22.7309	22.814	22.9161	22.8569	22.7904	22.7336	22.4639	22.5565	22.6041	-0.0266958	0.741389	0.918059	FDR > 0.05	-0.278847	0.0058639	0.0893338	FDR > 0.05	0
E9PRJ8	726	IsMasterProtein	Tetraspanin (Fragment) OS=Homo sapiens OX=9606 GN=CD81 PE=1 SV=1	E9PJK1;E9PRJ8;H0YDL9;A6NMH8;E9PIF1;P60033;H0YDJ9	CD81	Tetraspanin (Fragment)	IsMasterProtein	Tetraspanin (Fragment) OS=Homo sapiens OX=9606 GN=CD81 PE=1 SV=1	3	3	17		membrane						16.6602	16.5124	16.3439	15.5618	15.7021	15.7341	16.0149	16.1049	16.2794	-0.839534	1.8075e-05	0.0207185	FDR <= 0.05	-0.372486	0.005911	0.0894386	FDR > 0.05	0
Q9BYD1	3876	IsMasterProtein	39S ribosomal protein L13, mitochondrial OS=Homo sapiens OX=9606 GN=MRPL13 PE=1 SV=1	Q9BYD1;E5RJI7;H0YAX3	MRPL13	39S ribosomal protein L13, mitochondrial	IsMasterProtein	39S ribosomal protein L13, mitochondrial OS=Homo sapiens OX=9606 GN=MRPL13 PE=1 SV=1	4	4	23	cell organization and biogenesis;metabolic process	membrane;mitochondrion;ribosome	protein binding;RNA binding;structural molecule activity	MRPL13		Ribosome	Mitochondrial translation initiation; Mitochondrial translation elongation; Mitochondrial translation termination	17.8311	17.8806	18.0235	17.5298	17.5341	17.6257	17.3827	17.5559	17.7359	-0.348528	0.00647022	0.20549	FDR > 0.05	-0.353548	0.00596908	0.0894386	FDR > 0.05	0
P62877	3091	IsMasterProtein	E3 ubiquitin-protein ligase RBX1 OS=Homo sapiens OX=9606 GN=RBX1 PE=1 SV=1	P62877	RBX1	E3 ubiquitin-protein ligase RBX1	IsMasterProtein	E3 ubiquitin-protein ligase RBX1 OS=Homo sapiens OX=9606 GN=RBX1 PE=1 SV=1	2	2	19	cell organization and biogenesis;metabolic process;regulation of biological process;response to stimulus	cytoplasm;cytosol;nucleus	catalytic activity;metal ion binding;protein binding	RBX1	Dual hijack model of Vif in HIV infection; TGF-beta Signaling Pathway	Nucleotide excision repair; Ubiquitin mediated proteolysis; Circadian rhythm; Protein processing in endoplasmic reticulum; TGF-beta signaling pathway; Wnt signaling pathway; Renal cell carcinoma; Pathways in cancer; Cell cycle; HIF-1 signaling pathway; Oocyte meiosis	FBXL7 down-regulates AURKA during mitotic entry and in early mitosis; NOTCH1 Intracellular Domain Regulates Transcription; Regulation of RAS by GAPs; Oxygen-dependent proline hydroxylation of Hypoxia-inducible Factor Alpha; Vif-mediated degradation of APOBEC3G; Constitutive Signaling by NOTCH1 HD+PEST Domain Mutants; Antigen processing: Ubiquitination & Proteasome degradation; GLI3 is processed t…	18.5144	18.5406	18.5705	18.3439	18.3338	18.3268	18.1795	18.3518	18.3365	-0.206962	0.0169308	0.270565	FDR > 0.05	-0.252544	0.00596631	0.0894386	FDR > 0.05	0
Q13488	3328	IsMasterProtein	V-type proton ATPase 116 kDa subunit a3 OS=Homo sapiens OX=9606 GN=TCIRG1 PE=1 SV=3	Q13488;Q13488-2;E9PM12;E9PNA6;E9PMC5;H0YEL3;H0YCE3	TCIRG1	V-type proton ATPase 116 kDa subunit a3	IsMasterProtein	V-type proton ATPase 116 kDa subunit a3 OS=Homo sapiens OX=9606 GN=TCIRG1 PE=1 SV=3	9	9	36	cell communication;cell organization and biogenesis;cellular homeostasis;defense response;metabolic process;regulation of biological process;response to stimulus;transport	membrane;mitochondrion	catalytic activity;protein binding;transporter activity	TCIRG1	TYROBP Causal Network	Oxidative phosphorylation; Lysosome; Synaptic vesicle cycle; Metabolic pathways; Phagosome; Collecting duct acid secretion; Vibrio cholerae infection; Tuberculosis; Rheumatoid arthritis; Epithelial cell signaling in Helicobacter pylori infection	Transferrin endocytosis and recycling; ROS, RNS production in phagocytes; Ion channel transport; Insulin receptor recycling; Neutrophil degranulation	19.0713	19.04	18.7557	18.7312	18.8085	18.7846	18.5721	18.696	18.6015	-0.180904	0.0849258	0.445629	FDR > 0.05	-0.332443	0.00595658	0.0894386	FDR > 0.05	0
P05121	307	IsMasterProtein	Plasminogen activator inhibitor 1 OS=Homo sapiens OX=9606 GN=SERPINE1 PE=1 SV=1	P05121;P05121-2	SERPINE1	Plasminogen activator inhibitor 1	IsMasterProtein	Plasminogen activator inhibitor 1 OS=Homo sapiens OX=9606 GN=SERPINE1 PE=1 SV=1	8	8	52	cell organization and biogenesis;defense response;regulation of biological process;response to stimulus;transport	extracellular;membrane;organelle lumen	enzyme regulator activity;protein binding	SERPINE1	Selenium Micronutrient Network; Vitamin B12 Metabolism; Folate Metabolism; Adipogenesis; Oncostatin M Signaling Pathway; Blood Clotting Cascade; Photodynamic therapy-induced HIF-1 survival signaling; Hypothesized Pathways in Pathogenesis of Cardiovascular Disease; Complement and Coagulation Cascades; TGF-beta Receptor Signaling; Senescence and Autophagy in Cancer	AGE-RAGE signaling pathway in diabetic complications; Chagas disease (American trypanosomiasis); p53 signaling pathway; Hippo signaling pathway; Complement and coagulation cascades; HIF-1 signaling pathway	Dissolution of Fibrin Clot; Platelet degranulation ; ECM proteoglycans; SMAD2/SMAD3:SMAD4 heterotrimer regulates transcription; BMAL1:CLOCK,NPAS2 activates circadian gene expression	18.9602	18.9828	19.086	18.85	19.3362	18.8991	18.6686	18.5372	18.4873	0.0187375	0.884699	0.968534	FDR > 0.05	-0.445331	0.00595204	0.0894386	FDR > 0.05	0
H0YG20	2681	IsMasterProtein	alpha-1,2-Mannosidase OS=Homo sapiens OX=9606 GN=MAN1B1 PE=1 SV=2	H0YG20;H0YGV7;Q9UKM7	MAN1B1	alpha-1,2-Mannosidase	IsMasterProtein	alpha-1,2-Mannosidase OS=Homo sapiens OX=9606 GN=MAN1B1 PE=1 SV=2	3	3	12	metabolic process	membrane	catalytic activity;metal ion binding					17.2589	17.4047	17.1554	16.9287	17.104	17.0322	16.8752	17.0498	16.9417	-0.25136	0.0204336	0.290956	FDR > 0.05	-0.317441	0.00615438	0.0916164	FDR > 0.05	0
A0A0U1RRL8	486	IsMasterProtein	Spermatogenesis-associated protein 20 OS=Homo sapiens OX=9606 GN=SPATA20 PE=1 SV=1	Q8TB22;A0A0U1RRL8;Q8TB22-3;Q8TB22-2	SPATA20	Spermatogenesis-associated protein 20	IsMasterProtein	Spermatogenesis-associated protein 20 OS=Homo sapiens OX=9606 GN=SPATA20 PE=1 SV=1	2	2	7	cell differentiation;development	extracellular	catalytic activity	SPATA20				15.9473	15.8773	15.5763	15.2381	15.5049	15.4513	15.3014	15.514	15.3434	-0.402193	0.00731808	0.210863	FDR > 0.05	-0.414037	0.00622483	0.0920673	FDR > 0.05	0
Q9NVX2	3681	IsMasterProtein	Notchless protein homolog 1 OS=Homo sapiens OX=9606 GN=NLE1 PE=1 SV=4	Q9NVX2;Q9NVX2-2;A0A0A0MRH0;K7EN33	NLE1	Notchless protein homolog 1	IsMasterProtein	Notchless protein homolog 1 OS=Homo sapiens OX=9606 GN=NLE1 PE=1 SV=4	3	3	9	cell differentiation;cell organization and biogenesis;regulation of biological process;response to stimulus	nucleus;ribosome	protein binding	NLE1				16.0876	15.8355	16.091	16.2949	16.1879	16.2285	16.4676	16.3143	16.2373	0.232408	0.036863	0.348919	FDR > 0.05	0.335027	0.00628204	0.0924881	FDR > 0.05	0
Q96T76	401	IsMasterProtein	MMS19 nucleotide excision repair protein homolog OS=Homo sapiens OX=9606 GN=MMS19 PE=1 SV=2	Q96T76-8;Q96T76;Q96T76-9;Q96T76-5;H0Y746	MMS19	MMS19 nucleotide excision repair protein homolog	IsMasterProtein	MMS19 nucleotide excision repair protein homolog OS=Homo sapiens OX=9606 GN=MMS19 PE=1 SV=2	4	4	16	cell organization and biogenesis;metabolic process;regulation of biological process;response to stimulus	cytoplasm;cytoskeleton;cytosol;membrane;nucleus	protein binding;structural molecule activity	MMS19			Cytosolic iron-sulfur cluster assembly	17.1961	17.1112	17.0597	17.0797	17.1841	17.1629	16.8798	16.82	16.9152	0.0198899	0.786869	0.938014	FDR > 0.05	-0.250681	0.00629363	0.0924881	FDR > 0.05	0
A0A3B3IUC4	535	IsMasterProtein	Alpha-galactosidase OS=Homo sapiens OX=9606 GN=GLA PE=1 SV=1	P06280;A0A6Q8PFA9;A0A3B3IUC4;A0A6Q8PGG0;A0A6Q8PHD1	GLA	Alpha-galactosidase	IsMasterProtein	Alpha-galactosidase OS=Homo sapiens OX=9606 GN=GLA PE=1 SV=1	4	4	25								18.3048	18.4889	18.2503	17.8009	17.7643	17.7195	17.8874	18.1019	18.0977	-0.586411	0.000101883	0.0667332	FDR > 0.05	-0.318969	0.00633001	0.0927256	FDR > 0.05	0
Q9H307	4101	IsMasterProtein	Pinin OS=Homo sapiens OX=9606 GN=PNN PE=1 SV=5	Q9H307;G3V579;G3V5F0	PNN	Pinin	IsMasterProtein	Pinin OS=Homo sapiens OX=9606 GN=PNN PE=1 SV=5	14	14	72								20.1658	20.1216	20.1651	20.3432	20.2479	20.3132	20.4419	20.4211	20.314	0.15059	0.0560912	0.410502	FDR > 0.05	0.2415	0.00639726	0.0934123	FDR > 0.05	0
Q92945	2892	IsMasterProtein	Far upstream element-binding protein 2 OS=Homo sapiens OX=9606 GN=KHSRP PE=1 SV=4	Q92945;A0A087WTP3;M0R0I5;M0QYH3;M0QXW7;M0R3J3;M0R0C6;M0R251;M0R263;M0QYG1	KHSRP	Far upstream element-binding protein 2	IsMasterProtein	Far upstream element-binding protein 2 OS=Homo sapiens OX=9606 GN=KHSRP PE=1 SV=4	24	22	221	metabolic process;regulation of biological process;response to stimulus;transport	cytoplasm;cytosol;membrane;nucleus	DNA binding;protein binding;RNA binding	KHSRP	Preimplantation Embryo		ATF4 activates genes; KSRP (KHSRP) binds and destabilizes mRNA	22.6225	22.4813	22.3916	22.4702	22.4545	22.5959	23.0866	22.7505	22.7783	0.00843322	0.938815	0.980517	FDR > 0.05	0.373336	0.00646225	0.0940616	FDR > 0.05	0
P46199	2516	IsMasterProtein	Translation initiation factor IF-2, mitochondrial OS=Homo sapiens OX=9606 GN=MTIF2 PE=1 SV=2	P46199	MTIF2	Translation initiation factor IF-2, mitochondrial	IsMasterProtein	Translation initiation factor IF-2, mitochondrial OS=Homo sapiens OX=9606 GN=MTIF2 PE=1 SV=2	5	5	18	cell organization and biogenesis;metabolic process;regulation of biological process;response to stimulus	mitochondrion	catalytic activity;nucleotide binding;RNA binding	MTIF2			Mitochondrial translation initiation	17.7547	17.7524	17.9112	17.9725	17.7571	17.7456	18.0324	18.1805	18.1425	0.0190005	0.836653	0.956145	FDR > 0.05	0.312369	0.00651639	0.0942513	FDR > 0.05	0
Q5T8P6	1095	IsMasterProtein	RNA-binding protein 26 OS=Homo sapiens OX=9606 GN=RBM26 PE=1 SV=3	Q5T8P6-2;Q5T8P6;A0A087X0H9;Q5T8P6-3;Q5T8P6-5;Q5T8P6-4;Q5T8P6-6	RBM26	RNA-binding protein 26	IsMasterProtein	RNA-binding protein 26 OS=Homo sapiens OX=9606 GN=RBM26 PE=1 SV=3	6	6	23	metabolic process;regulation of biological process		metal ion binding;protein binding;RNA binding	RBM26				18.1623	18.0715	18.1917	18.3763	18.2288	18.2929	18.3361	18.4438	18.4151	0.157521	0.0606263	0.415429	FDR > 0.05	0.256487	0.0066405	0.0948744	FDR > 0.05	0
Q96SK2	1905	IsMasterProtein	Transmembrane protein 209 OS=Homo sapiens OX=9606 GN=TMEM209 PE=1 SV=2	Q96SK2;Q96SK2-3;Q96SK2-2;Q96SK2-4	TMEM209	Transmembrane protein 209	IsMasterProtein	Transmembrane protein 209 OS=Homo sapiens OX=9606 GN=TMEM209 PE=1 SV=2	3	3	14		membrane		TMEM209				16.7288	16.8026	16.8672	17.0971	16.894	16.8881	17.052	17.0694	17.1214	0.160168	0.0782876	0.438564	FDR > 0.05	0.281378	0.00664224	0.0948744	FDR > 0.05	0
Q9Y5Y2	934	IsMasterProtein	Cytosolic Fe-S cluster assembly factor NUBP2 OS=Homo sapiens OX=9606 GN=NUBP2 PE=1 SV=1	Q9Y5Y2;H3BQR2;B7Z6P0;H3BNS4;H3BNF0;H3BRE1	NUBP2	Cytosolic Fe-S cluster assembly factor NUBP2	IsMasterProtein	Cytosolic Fe-S cluster assembly factor NUBP2 OS=Homo sapiens OX=9606 GN=NUBP2 PE=1 SV=1	4	4	17	cell organization and biogenesis;metabolic process	cytoplasm;cytoskeleton;nucleus	metal ion binding;nucleotide binding;protein binding	NUBP2			Cytosolic iron-sulfur cluster assembly	16.2445	16.2451	16.0909	16.1604	16.0104	16.1233	15.9502	15.8908	15.9441	-0.0954481	0.241265	0.628704	FDR > 0.05	-0.265144	0.00661485	0.0948744	FDR > 0.05	0
Q9NVE7	4159	IsMasterProtein	4'-phosphopantetheine phosphatase OS=Homo sapiens OX=9606 GN=PANK4 PE=1 SV=1	Q9NVE7;E9PHT6;H0YA26;H0Y9E4	PANK4	4'-phosphopantetheine phosphatase	IsMasterProtein	4'-phosphopantetheine phosphatase OS=Homo sapiens OX=9606 GN=PANK4 PE=1 SV=1	6	6	24	metabolic process	cytoplasm	catalytic activity;nucleotide binding	PANK4		Pantothenate and CoA biosynthesis; Metabolic pathways	Coenzyme A biosynthesis	17.2054	17.4164	17.2648	17.2595	17.1378	17.2409	16.9836	17.0601	17.0229	-0.0828155	0.318717	0.690096	FDR > 0.05	-0.273355	0.00660948	0.0948744	FDR > 0.05	0
Q9Y3B4	4320	IsMasterProtein	Splicing factor 3B subunit 6 OS=Homo sapiens OX=9606 GN=SF3B6 PE=1 SV=1	Q9Y3B4	SF3B6	Splicing factor 3B subunit 6	IsMasterProtein	Splicing factor 3B subunit 6 OS=Homo sapiens OX=9606 GN=SF3B6 PE=1 SV=1	2	2	12	metabolic process	nucleus;spliceosomal complex	protein binding;RNA binding	SF3B14; SF3B6		Spliceosome	mRNA Splicing - Major Pathway; mRNA Splicing - Minor Pathway	17.6555	17.782	17.7981	17.9926	17.9938	17.8317	18.0427	18.0365	17.9656	0.194167	0.0331176	0.328589	FDR > 0.05	0.26972	0.00667982	0.0949222	FDR > 0.05	0
O14828	1871	IsMasterProtein	Secretory carrier-associated membrane protein 3 OS=Homo sapiens OX=9606 GN=SCAMP3 PE=1 SV=3	O14828;O14828-2	SCAMP3	Secretory carrier-associated membrane protein 3	IsMasterProtein	Secretory carrier-associated membrane protein 3 OS=Homo sapiens OX=9606 GN=SCAMP3 PE=1 SV=3	6	6	25	transport	membrane	protein binding	SCAMP3				18.4056	18.6327	18.2648	18.2918	18.3982	18.2824	18.135	18.0454	18.109	-0.110258	0.285867	0.660635	FDR > 0.05	-0.337912	0.00668699	0.0949222	FDR > 0.05	0
G5E9Z2	1011	IsMasterProtein	Cisplatin resistance related protein CRR9p, isoform CRA_c OS=Homo sapiens OX=9606 GN=CLPTM1L PE=1 SV=1	G5E9Z2;Q96KA5-2;Q96KA5	CLPTM1L	Cisplatin resistance related protein CRR9p, isoform CRA_c	IsMasterProtein	Cisplatin resistance related protein CRR9p, isoform CRA_c OS=Homo sapiens OX=9606 GN=CLPTM1L PE=1 SV=1	5	5	23	cell death	membrane		CLPTM1L				17.234	17.2418	17.3863	17.0044	17.0713	17.1039	17.0228	17.0158	17.0735	-0.22752	0.0112873	0.24644	FDR > 0.05	-0.250023	0.00680452	0.095326	FDR > 0.05	0
O60244	4143	IsMasterProtein	Mediator of RNA polymerase II transcription subunit 14 OS=Homo sapiens OX=9606 GN=MED14 PE=1 SV=2	O60244	MED14	Mediator of RNA polymerase II transcription subunit 14	IsMasterProtein	Mediator of RNA polymerase II transcription subunit 14 OS=Homo sapiens OX=9606 GN=MED14 PE=1 SV=2	2	2	5	metabolic process;regulation of biological process;response to stimulus	membrane;nucleus	protein binding;receptor activity	MED14		Thyroid hormone signaling pathway	Transcriptional regulation of white adipocyte differentiation; PPARA activates gene expression; Generic Transcription Pathway	13.9491	13.6535	13.4926	13.5691	13.4045	13.3448	13.2943	13.332	13.2668	-0.258957	0.0512033	0.397583	FDR > 0.05	-0.400685	0.00679583	0.095326	FDR > 0.05	0
Q86VP6	278	IsMasterProtein	Cullin-associated NEDD8-dissociated protein 1 OS=Homo sapiens OX=9606 GN=CAND1 PE=1 SV=2	Q86VP6;Q86VP6-2;A0A0C4DGH5;H0YH27;Q86VP6-3;O75155;O75155-2;F5H6I6	CAND1	Cullin-associated NEDD8-dissociated protein 1	IsMasterProtein	Cullin-associated NEDD8-dissociated protein 1 OS=Homo sapiens OX=9606 GN=CAND1 PE=1 SV=2	28	28	197	cell differentiation;cell organization and biogenesis;cellular homeostasis;metabolic process;regulation of biological process;transport	cytoplasm;cytosol;extracellular;Golgi;membrane;nucleus;organelle lumen	protein binding	CAND1	Endoderm Differentiation		Neutrophil degranulation; Iron uptake and transport; Neddylation	21.573	21.7218	21.5511	21.4326	21.4397	21.5099	21.2102	21.3757	21.4072	-0.154566	0.091696	0.451586	FDR > 0.05	-0.284285	0.00681939	0.095326	FDR > 0.05	0
E7ET15	3442	IsMasterProtein	U2 snRNP-associated SURP motif-containing protein OS=Homo sapiens OX=9606 GN=U2SURP PE=1 SV=1	O15042-2;O15042;E7ET15;O15042-3;E7EW00;H0Y8D9;C9J5L1;H7C4V2;C9JDJ7;U3KPT1	U2SURP	U2 snRNP-associated SURP motif-containing protein	IsMasterProtein	U2 snRNP-associated SURP motif-containing protein OS=Homo sapiens OX=9606 GN=U2SURP PE=1 SV=1	10	10	37	metabolic process		RNA binding					19.3038	19.3754	19.6089	19.8174	19.5702	19.464	19.7423	19.8883	19.8327	0.187845	0.12981	0.507237	FDR > 0.05	0.391729	0.00673863	0.095326	FDR > 0.05	0
P49840	4033	IsMasterProtein	Glycogen synthase kinase-3 alpha OS=Homo sapiens OX=9606 GN=GSK3A PE=1 SV=2	P49840;A8MT37;M0QYV0	GSK3A	Glycogen synthase kinase-3 alpha	IsMasterProtein	Glycogen synthase kinase-3 alpha OS=Homo sapiens OX=9606 GN=GSK3A PE=1 SV=2	5	2	34	cellular component movement;metabolic process;regulation of biological process;response to stimulus	cytoplasm;cytosol;mitochondrion	catalytic activity;nucleotide binding;protein binding	GSK3A	IL-5 Signaling Pathway; Sterol Regulatory Element-Binding Proteins (SREBP) signalling; Leptin signaling pathway; B Cell Receptor Signaling Pathway; T-Cell Receptor and Co-stimulatory Signaling; Wnt Signaling Pathway Netpath; Regulation of Apoptosis by Parathyroid Hormone-related Protein; Angiopoietin Like Protein 8 Regulatory Pathway; Insulin Signaling; Glycogen Metabolism	Non-alcoholic fatty liver disease (NAFLD); Dopaminergic synapse; Chemokine signaling pathway	AKT phosphorylates targets in the cytosol; XBP1(S) activates chaperone genes; Constitutive Signaling by AKT1 E17K in Cancer	15.3604	15.3654	15.375	15.3556	15.3815	15.3354	15.0728	15.1339	15.2067	-0.00942739	0.889885	0.969948	FDR > 0.05	-0.229142	0.00680952	0.095326	FDR > 0.05	0
O14880	2909	IsMasterProtein	Microsomal glutathione S-transferase 3 OS=Homo sapiens OX=9606 GN=MGST3 PE=1 SV=1	O14880;Q5VV89	MGST3	Microsomal glutathione S-transferase 3	IsMasterProtein	Microsomal glutathione S-transferase 3 OS=Homo sapiens OX=9606 GN=MGST3 PE=1 SV=1	3	3	26	metabolic process;response to stimulus	endoplasmic reticulum;membrane	antioxidant activity;catalytic activity;protein binding	MGST3	NRF2 pathway; Metapathway biotransformation	Platinum drug resistance; Metabolism of xenobiotics by cytochrome P450; Chemical carcinogenesis; Glutathione metabolism; Drug metabolism - cytochrome P450	Glutathione conjugation; Aflatoxin activation and detoxification	19.6712	19.5882	19.2173	18.9593	19.1238	18.9462	18.9407	19.0813	19.1723	-0.482476	0.00342367	0.172765	FDR > 0.05	-0.427465	0.00691905	0.0955537	FDR > 0.05	0
P07919	3206	IsMasterProtein	Cytochrome b-c1 complex subunit 6, mitochondrial OS=Homo sapiens OX=9606 GN=UQCRH PE=1 SV=2	P07919;A0A096LP55	UQCRH	Cytochrome b-c1 complex subunit 6, mitochondrial	IsMasterProtein	Cytochrome b-c1 complex subunit 6, mitochondrial OS=Homo sapiens OX=9606 GN=UQCRH PE=1 SV=2	4	4	19	metabolic process;transport	membrane;mitochondrion	catalytic activity;protein binding;transporter activity	UQCRH	Electron Transport Chain	Alzheimer's disease; Metabolic pathways; Huntington's disease; Oxidative phosphorylation; Parkinson's disease; Cardiac muscle contraction; Non-alcoholic fatty liver disease (NAFLD)	Respiratory electron transport	20.1017	19.9763	19.8835	19.5951	19.5922	19.5718	20.4196	20.1276	20.5398	-0.400801	0.00474063	0.195818	FDR > 0.05	0.375202	0.00690502	0.0955537	FDR > 0.05	0
P41208	605	IsMasterProtein	Centrin-2 OS=Homo sapiens OX=9606 GN=CETN2 PE=1 SV=1	P41208	CETN2	Centrin-2	IsMasterProtein	Centrin-2 OS=Homo sapiens OX=9606 GN=CETN2 PE=1 SV=1	3	3	17	cell division;cell organization and biogenesis;metabolic process;regulation of biological process;response to stimulus	cytoplasm;cytoskeleton;cytosol;nucleus	metal ion binding;protein binding	CETN2		Nucleotide excision repair	Regulation of PLK1 Activity at G2/M Transition; AURKA Activation by TPX2; Anchoring of the basal body to the plasma membrane; Recruitment of NuMA to mitotic centrosomes; Recruitment of mitotic centrosome proteins and complexes; Loss of Nlp from mitotic centrosomes; Formation of Incision Complex in GG-NER; DNA Damage Recognition in GG-NER; SUMOylation of DNA damage response and repair proteins	18.1549	18.2765	18.4021	18.4738	18.5723	18.5138	19.1276	18.5427	18.6372	0.242105	0.122306	0.504159	FDR > 0.05	0.491303	0.00691881	0.0955537	FDR > 0.05	0
B3KSI3	853	IsMasterProtein	Branched-chain-amino-acid aminotransferase OS=Homo sapiens OX=9606 GN=BCAT2 PE=1 SV=1	O15382;O15382-2;B3KSI3;M0QZP4;M0QXF9;M0QZ10	BCAT2	Branched-chain-amino-acid aminotransferase	IsMasterProtein	Branched-chain-amino-acid aminotransferase OS=Homo sapiens OX=9606 GN=BCAT2 PE=1 SV=1	4	4	36	metabolic process	mitochondrion;organelle lumen	catalytic activity	BCAT2				19.5957	19.6311	19.3646	19.1801	19.1604	19.0566	18.8747	19.0647	19.3569	-0.398082	0.0107932	0.241399	FDR > 0.05	-0.431677	0.00698282	0.0958569	FDR > 0.05	0
P53816	1718	IsMasterProtein	Phospholipase A and acyltransferase 3 OS=Homo sapiens OX=9606 GN=PLAAT3 PE=1 SV=2	P53816;A0A1W2PRW4	PLAAT3	Phospholipase A and acyltransferase 3	IsMasterProtein	Phospholipase A and acyltransferase 3 OS=Homo sapiens OX=9606 GN=PLAAT3 PE=1 SV=2	2	2	7	cell organization and biogenesis;metabolic process;regulation of biological process	cytoplasm;cytosol;endoplasmic reticulum;membrane	catalytic activity;protein binding	PLA2G16		Metabolic pathways; Glycerophospholipid metabolism; Ether lipid metabolism; Regulation of lipolysis in adipocytes; Ras signaling pathway; Arachidonic acid metabolism; alpha-Linolenic acid metabolism; Linoleic acid metabolism	Acyl chain remodelling of PI; Acyl chain remodelling of PS; Acyl chain remodelling of PE; Acyl chain remodelling of PC	16.5215	16.6969	16.783	16.8561	16.7226	16.6832	17.1361	16.9664	16.9033	0.0868501	0.394171	0.742818	FDR > 0.05	0.33481	0.00697187	0.0958569	FDR > 0.05	0
Q13530	2253	IsMasterProtein	Serine incorporator 3 OS=Homo sapiens OX=9606 GN=SERINC3 PE=1 SV=2	Q13530-2;Q13530	SERINC3	Serine incorporator 3	IsMasterProtein	Serine incorporator 3 OS=Homo sapiens OX=9606 GN=SERINC3 PE=1 SV=2	2	2	12	defense response;metabolic process;regulation of biological process;response to stimulus;transport	cytoplasm;Golgi;membrane	transporter activity	SERINC3			Serine biosynthesis	17.4645	17.0278	17.1765	16.8754	16.6482	16.779	16.9004	16.7094	16.8433	-0.455388	0.0036216	0.17479	FDR > 0.05	-0.405225	0.00711153	0.0959807	FDR > 0.05	0
O15439	2382	IsMasterProtein	Multidrug resistance-associated protein 4 OS=Homo sapiens OX=9606 GN=ABCC4 PE=1 SV=3	O15439;O15439-2;O15439-3;A0A2R8Y6V8;O15439-4;A0A2R8YDC1	ABCC4	Multidrug resistance-associated protein 4	IsMasterProtein	Multidrug resistance-associated protein 4 OS=Homo sapiens OX=9606 GN=ABCC4 PE=1 SV=3	6	6	28	cell organization and biogenesis;metabolic process;regulation of biological process;response to stimulus;transport	membrane	catalytic activity;nucleotide binding;transporter activity	ABCC4	Fluoropyrimidine Activity; Drug Induction of Bile Acid Pathway; Ectoderm Differentiation; NRF2 pathway; Photodynamic therapy-induced NFE2L2 (NRF2) survival signaling; TYROBP Causal Network	cAMP signaling pathway; Antifolate resistance; ABC transporters; Bile secretion	Platelet degranulation ; ABC-family proteins mediated transport	17.2178	17.2213	17.2291	16.9809	17.0124	17.0725	17.0664	16.9308	16.9649	-0.200832	0.0160877	0.26746	FDR > 0.05	-0.235384	0.00704804	0.0959807	FDR > 0.05	0
P61158	4151	IsMasterProtein	Actin-related protein 3 OS=Homo sapiens OX=9606 GN=ACTR3 PE=1 SV=3	P61158;B4DXW1;F8WDR7;Q9P1U1;Q9P1U1-2;Q9P1U1-3;H7C4J1;C9IZN3;Q9C0K3;A0A0A0MTI9	ACTR3	Actin-related protein 3	IsMasterProtein	Actin-related protein 3 OS=Homo sapiens OX=9606 GN=ACTR3 PE=1 SV=3	16	16	202	cell division;cell organization and biogenesis;cellular component movement;regulation of biological process;response to stimulus	cytoplasm;cytoskeleton;cytosol;membrane	nucleotide binding;protein binding;structural molecule activity	ACTR3	Association Between Physico-Chemical Features and Toxicity Associated Pathways		EPHB-mediated forward signaling; Clathrin-mediated endocytosis; RHO GTPases Activate WASPs and WAVEs; Regulation of actin dynamics for phagocytic cup formation	22.4388	22.6179	22.4022	22.1684	22.2962	22.3218	22.1182	22.2297	22.2373	-0.224183	0.0258357	0.306089	FDR > 0.05	-0.291219	0.00702634	0.0959807	FDR > 0.05	0
O75190	2063	IsMasterProtein	DnaJ homolog subfamily B member 6 OS=Homo sapiens OX=9606 GN=DNAJB6 PE=1 SV=2	O75190;O75190-2;A0A0J9YX62;O75190-3;C9J2C4;O75190-4;E9PH18;C9J2P2;C9JDX6;F8WCZ4;C9JB42;C9JDR7;Q8NHS0	DNAJB6	DnaJ homolog subfamily B member 6	IsMasterProtein	DnaJ homolog subfamily B member 6 OS=Homo sapiens OX=9606 GN=DNAJB6 PE=1 SV=2	7	7	40	cell differentiation;cell organization and biogenesis;metabolic process;regulation of biological process	cytoplasm;cytosol;membrane;nucleus	DNA binding;enzyme regulator activity;protein binding	DNAJB6			Regulation of HSF1-mediated heat shock response	19.4931	19.4083	19.6674	19.7936	19.7902	19.6521	19.9067	19.801	19.7716	0.222336	0.0321712	0.324659	FDR > 0.05	0.303492	0.0070837	0.0959807	FDR > 0.05	0
E9PR71	1515	IsMasterProtein	UV radiation resistance-associated gene protein OS=Homo sapiens OX=9606 GN=UVRAG PE=1 SV=1	Q9P2Y5;E9PR71	UVRAG	UV radiation resistance-associated gene protein	IsMasterProtein	UV radiation resistance-associated gene protein OS=Homo sapiens OX=9606 GN=UVRAG PE=1 SV=1	3	3	9	regulation of biological process				Nanoparticle triggered autophagic cell death			17.6524	17.8611	17.6382	17.4249	17.5627	17.6975	17.2153	17.4408	17.4252	-0.155548	0.167778	0.554214	FDR > 0.05	-0.35679	0.00711744	0.0959807	FDR > 0.05	0
P01040	3247	IsMasterProtein	Cystatin-A OS=Homo sapiens OX=9606 GN=CSTA PE=1 SV=1	P01040	CSTA	Cystatin-A	IsMasterProtein	Cystatin-A OS=Homo sapiens OX=9606 GN=CSTA PE=1 SV=1	2	2	8	cell death;cell differentiation;metabolic process;regulation of biological process	cytoplasm;cytoskeleton;cytosol	enzyme regulator activity;protein binding;structural molecule activity	CSTA			Formation of the cornified envelope	15.7719	15.8269	15.888	15.7515	15.8771	15.8397	16.1994	15.9944	16.1072	-0.00617213	0.939415	0.980635	FDR > 0.05	0.271377	0.00709286	0.0959807	FDR > 0.05	0
H0YMJ0	20	IsMasterProtein	Mortality factor 4-like protein 1 (Fragment) OS=Homo sapiens OX=9606 GN=MORF4L1 PE=1 SV=1	Q9UBU8-2;Q9UBU8-3;B3KTM8;Q9UBU8;H0YMT8;H0YMJ0;H0YLV1;H0YM21;H0YNX3;H0YNE0	MORF4L1	Mortality factor 4-like protein 1 (Fragment)	IsMasterProtein	Mortality factor 4-like protein 1 (Fragment) OS=Homo sapiens OX=9606 GN=MORF4L1 PE=1 SV=1	2	2	10	cell organization and biogenesis;metabolic process;regulation of biological process	nucleus			Pathways Affected in Adenoid Cystic Carcinoma			17.4707	17.1554	17.1026	17.4039	17.3891	17.385	17.6838	17.5292	17.5592	0.149771	0.173043	0.561445	FDR > 0.05	0.347858	0.00716348	0.0963183	FDR > 0.05	0
O43633	2845	IsMasterProtein	Charged multivesicular body protein 2a OS=Homo sapiens OX=9606 GN=CHMP2A PE=1 SV=1	O43633;M0R1T5;M0R1L7	CHMP2A	Charged multivesicular body protein 2a	IsMasterProtein	Charged multivesicular body protein 2a OS=Homo sapiens OX=9606 GN=CHMP2A PE=1 SV=1	5	5	16	cell communication;cell organization and biogenesis;metabolic process;regulation of biological process;response to stimulus;transport	chromosome;cytosol;endosome;membrane	protein binding	CHMP2A		Endocytosis	Budding and maturation of HIV virion; Macroautophagy; Endosomal Sorting Complex Required For Transport (ESCRT); Lysosome Vesicle Biogenesis	18.1405	18.2803	18.2866	18.4791	18.4945	18.4919	18.5802	18.5258	18.3932	0.252711	0.00923507	0.230124	FDR > 0.05	0.263897	0.00730234	0.0970471	FDR > 0.05	0
O95674	2894	IsMasterProtein	Phosphatidate cytidylyltransferase 2 OS=Homo sapiens OX=9606 GN=CDS2 PE=1 SV=1	O95674	CDS2	Phosphatidate cytidylyltransferase 2	IsMasterProtein	Phosphatidate cytidylyltransferase 2 OS=Homo sapiens OX=9606 GN=CDS2 PE=1 SV=1	3	3	24	metabolic process	endoplasmic reticulum;membrane;mitochondrion	catalytic activity	CDS2		Metabolic pathways; Phosphatidylinositol signaling system; Glycerophospholipid metabolism	Synthesis of PG	17.6682	17.7371	17.5817	17.8176	17.994	17.9719	18.101	17.8994	17.8941	0.265494	0.0144235	0.264528	FDR > 0.05	0.302462	0.00729016	0.0970471	FDR > 0.05	0
Q96KG9	295	IsMasterProtein	N-terminal kinase-like protein OS=Homo sapiens OX=9606 GN=SCYL1 PE=1 SV=1	E9PS17;Q96KG9-2;E9PK59;Q96KG9;Q96KG9-4;Q96KG9-3;E9PPN3;Q96KG9-5;Q96KG9-6;H0YCI6;A0A0A0MQX4;H0YDH0	SCYL1	N-terminal kinase-like protein	IsMasterProtein	N-terminal kinase-like protein OS=Homo sapiens OX=9606 GN=SCYL1 PE=1 SV=1	11	11	60	metabolic process;regulation of biological process;transport	cytoplasm;cytoskeleton;cytosol;Golgi;membrane;nucleus	catalytic activity;DNA binding;nucleotide binding;protein binding	SCYL1				18.7924	18.8783	18.9064	18.77	18.7042	18.7725	18.6127	18.628	18.6529	-0.110196	0.131437	0.509228	FDR > 0.05	-0.227859	0.00725363	0.0970471	FDR > 0.05	0
O15460	1286	IsMasterProtein	Prolyl 4-hydroxylase subunit alpha-2 OS=Homo sapiens OX=9606 GN=P4HA2 PE=1 SV=1	O15460;O15460-2;A8MXE0;E7ENX0;E7EPI9;E7ERI1;C9JX45;C9JN43;C9JIG4;C9JCP0	P4HA2	Prolyl 4-hydroxylase subunit alpha-2	IsMasterProtein	Prolyl 4-hydroxylase subunit alpha-2 OS=Homo sapiens OX=9606 GN=P4HA2 PE=1 SV=1	11	11	87	metabolic process	cytosol;endoplasmic reticulum;organelle lumen	catalytic activity;metal ion binding;protein binding	P4HA2	Amino Acid metabolism	Metabolic pathways; Arginine and proline metabolism	Collagen biosynthesis and modifying enzymes	20.7118	20.4479	20.5927	20.5866	20.6007	20.6791	20.8285	20.909	20.8574	0.0379788	0.654564	0.889238	FDR > 0.05	0.28084	0.00727271	0.0970471	FDR > 0.05	0
Q9H2W6	4558	IsMasterProtein	39S ribosomal protein L46, mitochondrial OS=Homo sapiens OX=9606 GN=MRPL46 PE=1 SV=1	Q9H2W6	MRPL46	39S ribosomal protein L46, mitochondrial	IsMasterProtein	39S ribosomal protein L46, mitochondrial OS=Homo sapiens OX=9606 GN=MRPL46 PE=1 SV=1	3	3	12	cell organization and biogenesis;metabolic process	membrane;mitochondrion;ribosome	catalytic activity;structural molecule activity	MRPL46			Mitochondrial translation initiation; Mitochondrial translation elongation; Mitochondrial translation termination	17.5363	17.3022	17.3697	17.7963	17.6535	17.6712	17.8983	17.7114	17.6065	0.304308	0.0125011	0.252532	FDR > 0.05	0.336017	0.00739974	0.0974354	FDR > 0.05	0
Q14192	410	IsMasterProtein	Four and a half LIM domains protein 2 OS=Homo sapiens OX=9606 GN=FHL2 PE=1 SV=3	Q14192	FHL2	Four and a half LIM domains protein 2	IsMasterProtein	Four and a half LIM domains protein 2 OS=Homo sapiens OX=9606 GN=FHL2 PE=1 SV=3	7	7	32	cell differentiation;metabolic process;regulation of biological process;response to stimulus	cytoplasm;nucleus	metal ion binding;protein binding	FHL2	Androgen receptor signaling pathway; RANKL/RANK (Receptor activator of NFKB (ligand)) Signaling Pathway; Ectoderm Differentiation; VEGFA-VEGFR2 Signaling Pathway	Osteoclast differentiation	PPARA activates gene expression	19.5288	20.0087	19.5504	19.3727	19.4279	19.258	19.4256	19.0778	19.1333	-0.343087	0.0382426	0.352546	FDR > 0.05	-0.483725	0.00747694	0.0974354	FDR > 0.05	0
P35637	2854	IsMasterProtein	RNA-binding protein FUS OS=Homo sapiens OX=9606 GN=FUS PE=1 SV=1	P35637;H3BPE7;P35637-2	FUS	RNA-binding protein FUS	IsMasterProtein	RNA-binding protein FUS OS=Homo sapiens OX=9606 GN=FUS PE=1 SV=1	6	4	90	metabolic process;regulation of biological process;response to stimulus	cytoplasm;nucleus	DNA binding;metal ion binding;protein binding;RNA binding	FUS	mRNA Processing	Transcriptional misregulation in cancer	mRNA Splicing - Major Pathway	19.5205	19.592	19.4729	19.4183	19.2543	19.0216	18.9871	18.8659	19.3413	-0.297069	0.0562258	0.410502	FDR > 0.05	-0.463714	0.00746067	0.0974354	FDR > 0.05	0
H0YHG0	2900	IsMasterProtein	Uncharacterized protein (Fragment) OS=Homo sapiens OX=9606 PE=1 SV=1	H0YHG0;P82979;F8VZQ9		Uncharacterized protein (Fragment)	IsMasterProtein	Uncharacterized protein (Fragment) OS=Homo sapiens OX=9606 PE=1 SV=1	7	7	63			protein binding					20.5822	20.6718	20.6951	20.7591	20.6327	20.725	21.3245	20.9656	20.8481	0.0558952	0.642638	0.885631	FDR > 0.05	0.396353	0.00748031	0.0974354	FDR > 0.05	0
P62424	3113	IsMasterProtein	60S ribosomal protein L7a OS=Homo sapiens OX=9606 GN=RPL7A PE=1 SV=2	P62424;Q5T8U3;Q5T8U2	RPL7A	60S ribosomal protein L7a	IsMasterProtein	60S ribosomal protein L7a OS=Homo sapiens OX=9606 GN=RPL7A PE=1 SV=2	11	11	118	cell organization and biogenesis;metabolic process;transport	cytoplasm;cytosol;membrane;nucleus;ribosome	protein binding;RNA binding;structural molecule activity	RPL7A	Cytoplasmic Ribosomal Proteins	Ribosome	Peptide chain elongation; Eukaryotic Translation Termination; Viral mRNA Translation; L13a-mediated translational silencing of Ceruloplasmin expression; Nonsense Mediated Decay (NMD) independent of the Exon Junction Complex (EJC); Selenocysteine synthesis; Nonsense Mediated Decay (NMD) enhanced by the Exon Junction Complex (EJC); GTP hydrolysis and joining of the 60S ribosomal subunit; Major path…	22.2202	22.4116	22.2054	22.2074	22.3299	22.1829	21.8854	22.0485	22.0178	-0.0390008	0.66309	0.894196	FDR > 0.05	-0.295169	0.00742505	0.0974354	FDR > 0.05	0
P49754	3317	IsMasterProtein	Vacuolar protein sorting-associated protein 41 homolog OS=Homo sapiens OX=9606 GN=VPS41 PE=1 SV=3	P49754-2;P49754;P49754-3	VPS41	Vacuolar protein sorting-associated protein 41 homolog	IsMasterProtein	Vacuolar protein sorting-associated protein 41 homolog OS=Homo sapiens OX=9606 GN=VPS41 PE=1 SV=3	3	3	14	cell organization and biogenesis;metabolic process;regulation of biological process;transport	cytoskeleton;cytosol;endosome;Golgi;membrane;vacuole	metal ion binding;protein binding	VPS41				16.3516	16.4386	16.0865	16.258	16.2955	16.3822	15.9925	15.9314	15.9724	0.0196945	0.841665	0.958052	FDR > 0.05	-0.326781	0.0073814	0.0974354	FDR > 0.05	0
Q14689	3772	IsMasterProtein	Disco-interacting protein 2 homolog A OS=Homo sapiens OX=9606 GN=DIP2A PE=1 SV=2	A0A494C143;Q14689;Q14689-6	DIP2A	Disco-interacting protein 2 homolog A	IsMasterProtein	Disco-interacting protein 2 homolog A OS=Homo sapiens OX=9606 GN=DIP2A PE=1 SV=2	2	1	8	development;metabolic process;regulation of biological process	cell surface;nucleus	catalytic activity;protein binding	DIP2A	Mesodermal Commitment Pathway			13.6933	13.8565	13.7788	13.7081	13.6546	13.3246	13.1118	13.3435	13.5372	-0.213795	0.13707	0.517684	FDR > 0.05	-0.445369	0.00761942	0.0986866	FDR > 0.05	0
O14929	2263	IsMasterProtein	Histone acetyltransferase type B catalytic subunit OS=Homo sapiens OX=9606 GN=HAT1 PE=1 SV=1	O14929;F8WEW1;F8W9G7	HAT1	Histone acetyltransferase type B catalytic subunit	IsMasterProtein	Histone acetyltransferase type B catalytic subunit OS=Homo sapiens OX=9606 GN=HAT1 PE=1 SV=1	3	3	11	cell organization and biogenesis;metabolic process;regulation of biological process;response to stimulus	cytoplasm;nucleus	catalytic activity;protein binding	HAT1		Alcoholism	HATs acetylate histones	16.6283	16.3463	16.7394	16.5007	16.2681	16.2473	16.1969	15.9504	16.269	-0.2326	0.101156	0.470236	FDR > 0.05	-0.432583	0.00769726	0.0994139	FDR > 0.05	0
Q14728	1183	IsMasterProtein	Major facilitator superfamily domain-containing protein 10 OS=Homo sapiens OX=9606 GN=MFSD10 PE=1 SV=1	Q14728	MFSD10	Major facilitator superfamily domain-containing protein 10	IsMasterProtein	Major facilitator superfamily domain-containing protein 10 OS=Homo sapiens OX=9606 GN=MFSD10 PE=1 SV=1	3	1	12	cell death;transport	membrane	transporter activity	MFSD10				17.0563	17.0278	16.7771	16.3465	16.4981	16.4799	16.3057	16.5595	16.7514	-0.512233	0.0022681	0.159372	FDR > 0.05	-0.414876	0.00786581	0.0996705	FDR > 0.05	0
Q5ZPR3	2306	IsMasterProtein	CD276 antigen OS=Homo sapiens OX=9606 GN=CD276 PE=1 SV=1	A0A0C4DGH0;Q5ZPR3-4;Q5ZPR3	CD276	CD276 antigen	IsMasterProtein	CD276 antigen OS=Homo sapiens OX=9606 GN=CD276 PE=1 SV=1	2	2	19	cell proliferation;regulation of biological process;response to stimulus	membrane	protein binding	CD276		Cell adhesion molecules (CAMs)		18.3553	18.7472	18.1709	17.7557	18.0944	18.0406	17.9267	17.9363	17.9508	-0.460885	0.0104416	0.23995	FDR > 0.05	-0.486535	0.00781739	0.0996705	FDR > 0.05	0
O95716	4138	IsMasterProtein	Ras-related protein Rab-3D OS=Homo sapiens OX=9606 GN=RAB3D PE=1 SV=1	O95716;P20336;P20337;Q96E17;M0R257	RAB3D	Ras-related protein Rab-3D	IsMasterProtein	Ras-related protein Rab-3D OS=Homo sapiens OX=9606 GN=RAB3D PE=1 SV=1	5	3	38	metabolic process;regulation of biological process;response to stimulus;transport	membrane;mitochondrion	catalytic activity;nucleotide binding;protein binding	RAB3D		Pancreatic secretion	Neutrophil degranulation; RAB geranylgeranylation	18.1233	18.0057	17.9827	17.9025	17.696	17.7737	17.639	17.7876	17.8186	-0.246523	0.0176705	0.275576	FDR > 0.05	-0.288852	0.00785889	0.0996705	FDR > 0.05	0
Q9UJY5	2874	IsMasterProtein	ADP-ribosylation factor-binding protein GGA1 OS=Homo sapiens OX=9606 GN=GGA1 PE=1 SV=1	Q9UJY5;Q9UJY5-4;Q9UJY5-3;Q9UJY5-6	GGA1	ADP-ribosylation factor-binding protein GGA1	IsMasterProtein	ADP-ribosylation factor-binding protein GGA1 OS=Homo sapiens OX=9606 GN=GGA1 PE=1 SV=1	2	1	16	metabolic process;regulation of biological process;transport	endosome;Golgi;membrane	protein binding	GGA1		Lysosome	TBC/RABGAPs; Amyloid fiber formation	15.7413	15.9526	16.0247	15.9835	16.1413	16.0388	15.7094	15.5386	15.4626	0.148347	0.170305	0.557601	FDR > 0.05	-0.336015	0.00790772	0.0996705	FDR > 0.05	0
P60510	3195	IsMasterProtein	Serine/threonine-protein phosphatase 4 catalytic subunit OS=Homo sapiens OX=9606 GN=PPP4C PE=1 SV=1	P60510	PPP4C	Serine/threonine-protein phosphatase 4 catalytic subunit	IsMasterProtein	Serine/threonine-protein phosphatase 4 catalytic subunit OS=Homo sapiens OX=9606 GN=PPP4C PE=1 SV=1	2	2	15	metabolic process;regulation of biological process;response to stimulus	cytoplasm;cytoskeleton;cytosol;membrane;nucleus	catalytic activity;metal ion binding;protein binding;signal transducer activity	PPP4C		Glucagon signaling pathway	Processing of DNA double-strand break ends	16.8338	16.8509	16.904	16.8766	16.9545	17.037	16.6623	16.64	16.5573	0.0931736	0.228016	0.616422	FDR > 0.05	-0.243008	0.00791277	0.0996705	FDR > 0.05	0
Q9NVS2	4309	IsMasterProtein	39S ribosomal protein S18a, mitochondrial OS=Homo sapiens OX=9606 GN=MRPS18A PE=1 SV=1	Q9NVS2;Q9NVS2-2;Q5QPA5	MRPS18A	39S ribosomal protein S18a, mitochondrial	IsMasterProtein	39S ribosomal protein S18a, mitochondrial OS=Homo sapiens OX=9606 GN=MRPS18A PE=1 SV=1	3	3	23	cell organization and biogenesis;metabolic process	membrane;mitochondrion;ribosome	structural molecule activity	MRPS18A		Ribosome	Mitochondrial translation initiation; Mitochondrial translation elongation; Mitochondrial translation termination	18.2161	18.0518	17.9878	18.211	18.071	18.2659	18.5298	18.3109	18.3691	0.0974073	0.328612	0.698933	FDR > 0.05	0.318032	0.00790836	0.0996705	FDR > 0.05	0
P62070	1000	IsMasterProtein	Ras-related protein R-Ras2 OS=Homo sapiens OX=9606 GN=RRAS2 PE=1 SV=1	P62070-4;P62070;E9PK85;P62070-3;P62070-2;E9PQ87	RRAS2	Ras-related protein R-Ras2	IsMasterProtein	Ras-related protein R-Ras2 OS=Homo sapiens OX=9606 GN=RRAS2 PE=1 SV=1	6	4	41	cell differentiation;regulation of biological process;response to stimulus	endoplasmic reticulum;membrane	catalytic activity;nucleotide binding;protein binding	RRAS2	Regulation of Actin Cytoskeleton	Proteoglycans in cancer; Tight junction; cAMP signaling pathway; MAPK signaling pathway; Regulation of actin cytoskeleton; HTLV-I infection; Phospholipase D signaling pathway; Ras signaling pathway		19.0867	19.1475	19.1024	19.0316	19.184	18.9729	18.8812	18.8744	18.8169	-0.049331	0.528633	0.827794	FDR > 0.05	-0.254689	0.00774163	0.0996705	FDR > 0.05	0
P50552	4255	IsMasterProtein	Vasodilator-stimulated phosphoprotein OS=Homo sapiens OX=9606 GN=VASP PE=1 SV=3	P50552;K7EM16	VASP	Vasodilator-stimulated phosphoprotein	IsMasterProtein	Vasodilator-stimulated phosphoprotein OS=Homo sapiens OX=9606 GN=VASP PE=1 SV=3	11	11	114	cell organization and biogenesis;cellular component movement;regulation of biological process	cytoplasm;cytoskeleton;cytosol;membrane	protein binding	VASP	Integrin-mediated Cell Adhesion; Focal Adhesion	Focal adhesion; Fc gamma R-mediated phagocytosis; Rap1 signaling pathway; Leukocyte transendothelial migration; cGMP-PKG signaling pathway; Platelet activation	Cell-extracellular matrix interactions; Generation of second messenger molecules; Signaling by ROBO receptors	21.0431	21.0919	21.1161	21.1776	21.2942	21.3774	21.5291	21.3066	21.3013	0.199352	0.0484624	0.389142	FDR > 0.05	0.295293	0.00796717	0.100081	FDR > 0.05	0
A0A0G2JPF8	1925	IsMasterProtein	Heterogeneous nuclear ribonucleoprotein C-like 4 OS=Homo sapiens OX=9606 GN=HNRNPCL4 PE=3 SV=1	O60812;A0A0G2JPF8;B7ZW38	HNRNPCL4	Heterogeneous nuclear ribonucleoprotein C-like 4	IsMasterProtein	Heterogeneous nuclear ribonucleoprotein C-like 4 OS=Homo sapiens OX=9606 GN=HNRNPCL4 PE=3 SV=1	8	1	125		nucleus	RNA binding	LOC101060301; HNRNPCL4				15.1106	15.2254	14.7659	14.8702	15.1142	15.1906	14.4492	14.5631	14.7206	0.0243204	0.861915	0.961607	FDR > 0.05	-0.456367	0.00804298	0.100757	FDR > 0.05	0
P35813	2318	IsMasterProtein	Protein phosphatase 1A OS=Homo sapiens OX=9606 GN=PPM1A PE=1 SV=1	P35813-3;P35813;P35813-2	PPM1A	Protein phosphatase 1A	IsMasterProtein	Protein phosphatase 1A OS=Homo sapiens OX=9606 GN=PPM1A PE=1 SV=1	4	4	21	metabolic process;regulation of biological process;response to stimulus	cytoplasm;cytosol;membrane;nucleus	catalytic activity;metal ion binding;protein binding;signal transducer activity	PPM1A	TGF-beta Signaling Pathway; MAPK Signaling Pathway	MAPK signaling pathway	Energy dependent regulation of mTOR by LKB1-AMPK; Downregulation of SMAD2/3:SMAD4 transcriptional activity	17.993	18.1676	18.2567	18.4023	18.3533	18.314	18.4865	18.3721	18.3994	0.217455	0.0282242	0.314861	FDR > 0.05	0.280247	0.00820106	0.100809	FDR > 0.05	0
Q00013	2336	IsMasterProtein	55 kDa erythrocyte membrane protein OS=Homo sapiens OX=9606 GN=MPP1 PE=1 SV=2	Q00013-2;Q00013;Q00013-3	MPP1	55 kDa erythrocyte membrane protein	IsMasterProtein	55 kDa erythrocyte membrane protein OS=Homo sapiens OX=9606 GN=MPP1 PE=1 SV=2	3	3	14	metabolic process;regulation of biological process;response to stimulus	cytoskeleton;membrane	catalytic activity;protein binding	MPP1	Mecp2 and Associated Rett Syndrome			17.2465	17.0806	16.854	16.5816	16.8249	16.9474	16.6042	16.7479	16.586	-0.275755	0.0517392	0.399426	FDR > 0.05	-0.414345	0.00811039	0.100809	FDR > 0.05	0
F8W7C6	1498	IsMasterProtein	60S ribosomal protein L10 OS=Homo sapiens OX=9606 GN=RPL10 PE=1 SV=2	F8W7C6	RPL10	60S ribosomal protein L10	IsMasterProtein	60S ribosomal protein L10 OS=Homo sapiens OX=9606 GN=RPL10 PE=1 SV=2	4	1	64	metabolic process	ribosome	protein binding;structural molecule activity					15.6275	15.613	15.5663	15.7257	15.6575	15.6978	15.8611	15.7842	15.8115	0.0913739	0.190819	0.58236	FDR > 0.05	0.216697	0.00817156	0.100809	FDR > 0.05	0
P24386	3376	IsMasterProtein	Rab proteins geranylgeranyltransferase component A 1 OS=Homo sapiens OX=9606 GN=CHM PE=1 SV=3	P24386	CHM	Rab proteins geranylgeranyltransferase component A 1	IsMasterProtein	Rab proteins geranylgeranyltransferase component A 1 OS=Homo sapiens OX=9606 GN=CHM PE=1 SV=3	2	2	8	cell organization and biogenesis;metabolic process;regulation of biological process;response to stimulus;transport	cytoplasm;cytosol	catalytic activity;enzyme regulator activity;protein binding	CHM			TP53 regulates transcription of several additional cell death genes whose specific roles in p53-dependent apoptosis remain uncertain; RAB GEFs exchange GTP for GDP on RABs; RAB geranylgeranylation	16.1941	16.4009	16.6406	16.4272	16.2063	16.1104	15.893	15.9728	16.0963	-0.163925	0.22721	0.616243	FDR > 0.05	-0.424476	0.00814449	0.100809	FDR > 0.05	0
Q6UN15	3016	IsMasterProtein	Pre-mRNA 3'-end-processing factor FIP1 OS=Homo sapiens OX=9606 GN=FIP1L1 PE=1 SV=1	Q6UN15;Q6UN15-3;Q6UN15-5;Q6UN15-4	FIP1L1	Pre-mRNA 3'-end-processing factor FIP1	IsMasterProtein	Pre-mRNA 3'-end-processing factor FIP1 OS=Homo sapiens OX=9606 GN=FIP1L1 PE=1 SV=1	5	5	24	metabolic process;transport	nucleus	protein binding;RNA binding	FIP1L1		mRNA surveillance pathway	mRNA 3'-end processing; Transport of Mature mRNA Derived from an Intronless Transcript; mRNA Splicing - Major Pathway; Cleavage of Growing Transcript in the Termination Region ; Processing of Intronless Pre-mRNAs	18.0491	17.9593	17.9978	18.2414	17.9787	18.1311	18.4682	18.2029	18.2901	0.114975	0.256729	0.642412	FDR > 0.05	0.318298	0.00818163	0.100809	FDR > 0.05	0
P15153	2969	IsMasterProtein	Ras-related C3 botulinum toxin substrate 2 OS=Homo sapiens OX=9606 GN=RAC2 PE=1 SV=1	B1AH80;B1AH77;P15153;B1AH78	RAC2	Ras-related C3 botulinum toxin substrate 2	IsMasterProtein	Ras-related C3 botulinum toxin substrate 2 OS=Homo sapiens OX=9606 GN=RAC2 PE=1 SV=1	4	2	33	cell organization and biogenesis;regulation of biological process;response to stimulus	cytoplasm;cytosol;membrane	catalytic activity;enzyme regulator activity;nucleotide binding;protein binding	RAC2	Integrin-mediated Cell Adhesion; RalA downstream regulated genes; B Cell Receptor Signaling Pathway; Focal Adhesion; MAPK Signaling Pathway; Chemokine signaling pathway; Microglia Pathogen Phagocytosis Pathway; Insulin Signaling; Regulation of Actin Cytoskeleton; DNA Damage Response (only ATM dependent)	Choline metabolism in cancer; cAMP signaling pathway; Pathways in cancer; Fc gamma R-mediated phagocytosis; MAPK signaling pathway; Fc epsilon RI signaling pathway; B cell receptor signaling pathway; Regulation of actin cytoskeleton; Focal adhesion; Chemokine signaling pathway; Natural killer cell mediated cytotoxicity; Viral myocarditis; Rap1 signaling pathway; Leukocyte transendothelial migrati…	G alpha (12/13) signalling events; GPVI-mediated activation cascade; Sema4D induced cell migration and growth-cone collapse; Rho GTPase cycle; PCP/CE pathway; RHO GTPases Activate NADPH Oxidases	18.4985	18.9791	18.5478	18.2201	18.3917	18.2894	18.2147	18.3884	18.0221	-0.374752	0.024391	0.30344	FDR > 0.05	-0.466744	0.0082428	0.101051	FDR > 0.05	0
A0A2R8YE10	1156	IsMasterProtein	Vacuolar protein sorting-associated protein 45 OS=Homo sapiens OX=9606 GN=VPS45 PE=1 SV=1	A0A2R8YE10;Q9NRW7;A0A087WU65;A0A2R8YD95;Q9NRW7-2;A0A1B0GXI6;A0A2R8YF01;B7Z7G7;A0A2R8YEX8	VPS45	Vacuolar protein sorting-associated protein 45	IsMasterProtein	Vacuolar protein sorting-associated protein 45 OS=Homo sapiens OX=9606 GN=VPS45 PE=1 SV=1	9	9	38								18.9333	18.6536	18.7457	18.6294	18.7357	18.713	18.5061	18.4703	18.513	-0.0848685	0.339017	0.70722	FDR > 0.05	-0.281084	0.00827646	0.101194	FDR > 0.05	0
P62745	3701	IsMasterProtein	Rho-related GTP-binding protein RhoB OS=Homo sapiens OX=9606 GN=RHOB PE=1 SV=1	P62745	RHOB	Rho-related GTP-binding protein RhoB	IsMasterProtein	Rho-related GTP-binding protein RhoB OS=Homo sapiens OX=9606 GN=RHOB PE=1 SV=1	4	2	36	cell death;cell differentiation;development;regulation of biological process;response to stimulus;transport	cytosol;endosome;membrane;nucleus	catalytic activity;nucleotide binding;protein binding	RHOB	Androgen receptor signaling pathway; Neural Crest Differentiation; Spinal Cord Injury; Focal Adhesion		G alpha (12/13) signalling events; RHO GTPases Activate ROCKs; GPVI-mediated activation cascade; Sema4D induced cell migration and growth-cone collapse; Rho GTPase cycle; RHO GTPases Activate Formins; RHO GTPases activate CIT; RHO GTPases activate PKNs; RHO GTPases Activate Rhotekin and Rhophilins	18.169	17.8004	17.9201	17.7611	17.3542	17.5653	17.3286	17.4095	17.7161	-0.402975	0.0198289	0.287726	FDR > 0.05	-0.478438	0.00835419	0.101202	FDR > 0.05	0
J3QRY2	1496	IsMasterProtein	E3 ubiquitin-protein ligase SMURF2 OS=Homo sapiens OX=9606 GN=SMURF2 PE=1 SV=1	Q9HAU4;J3QRY2	SMURF2	E3 ubiquitin-protein ligase SMURF2	IsMasterProtein	E3 ubiquitin-protein ligase SMURF2 OS=Homo sapiens OX=9606 GN=SMURF2 PE=1 SV=1	2	2	8			protein binding					15.6497	16.0597	15.939	15.7846	15.545	15.6877	15.4813	15.5567	15.5012	-0.210363	0.0893081	0.450725	FDR > 0.05	-0.369693	0.00834848	0.101202	FDR > 0.05	0
B8ZZ77	838	IsMasterProtein	Peptidyl-prolyl cis-trans isomerase OS=Homo sapiens OX=9606 GN=PPIL3 PE=1 SV=1	B8ZZ77;Q9H2H8;Q9H2H8-2;H7BZ14;C9K058	PPIL3	Peptidyl-prolyl cis-trans isomerase	IsMasterProtein	Peptidyl-prolyl cis-trans isomerase OS=Homo sapiens OX=9606 GN=PPIL3 PE=1 SV=1	2	2	6	metabolic process		catalytic activity					16.3765	16.3993	16.3241	16.2467	16.2747	16.2995	16.5142	16.6108	16.6808	-0.0930264	0.218751	0.608599	FDR > 0.05	0.235283	0.0083093	0.101202	FDR > 0.05	0
E7ESP4	4043	IsMasterProtein	Integrin alpha-2 OS=Homo sapiens OX=9606 GN=ITGA2 PE=1 SV=1	E7ESP4;E7EMF1;E9PB77	ITGA2	Integrin alpha-2	IsMasterProtein	Integrin alpha-2 OS=Homo sapiens OX=9606 GN=ITGA2 PE=1 SV=1	20	1	136	regulation of biological process;response to stimulus	membrane			Focal Adhesion-PI3K-Akt-mTOR-signaling pathway			13.8195	14.1249	13.7953	13.7009	13.9583	13.6433	13.5633	13.5115	13.5433	-0.145739	0.225561	0.613861	FDR > 0.05	-0.373898	0.00838749	0.101202	FDR > 0.05	0
P67870	1524	IsMasterProtein	Casein kinase II subunit beta OS=Homo sapiens OX=9606 GN=CSNK2B PE=1 SV=1	Q5SRQ3;P67870;Q5SRQ6	CSNK2B	Casein kinase II subunit beta	IsMasterProtein	Casein kinase II subunit beta OS=Homo sapiens OX=9606 GN=CSNK2B PE=1 SV=1	3	3	12	cell communication;cell organization and biogenesis;metabolic process;regulation of biological process;response to stimulus;transport	chromosome;cytoplasm;cytosol;extracellular;membrane;nucleus;organelle lumen	catalytic activity;enzyme regulator activity;metal ion binding;protein binding	CSNK2B		Measles; NF-kappa B signaling pathway; Tight junction; Adherens junction; Ribosome biogenesis in eukaryotes; Herpes simplex infection; Wnt signaling pathway; Epstein-Barr virus infection	WNT mediated activation of DVL; Condensation of Prometaphase Chromosomes; Regulation of PTEN stability and activity; Cooperation of PDCL (PhLP1) and TRiC/CCT in G-protein beta folding; Signal transduction by L1; RUNX1 interacts with co-factors whose precise effect on RUNX1 targets is not known; Synthesis of PC; Neutrophil degranulation; Receptor Mediated Mitophagy; Regulation of TP53 Activity thr…	17.593	17.8308	17.6976	17.4288	17.1425	17.1968	17.3104	17.2381	17.4991	-0.451124	0.00216946	0.159372	FDR > 0.05	-0.357965	0.0084637	0.10161	FDR > 0.05	0
O94903	1719	IsMasterProtein	Pyridoxal phosphate homeostasis protein OS=Homo sapiens OX=9606 GN=PLPBP PE=1 SV=1	O94903;E5RFX7;E5RG77;H0YBG2	PLPBP	Pyridoxal phosphate homeostasis protein	IsMasterProtein	Pyridoxal phosphate homeostasis protein OS=Homo sapiens OX=9606 GN=PLPBP PE=1 SV=1	5	5	31		cytoplasm;mitochondrion		PROSC; PLPBP				18.5827	18.7769	18.5762	18.5324	18.3883	18.4906	18.3135	18.3414	18.4464	-0.174827	0.0653477	0.42266	FDR > 0.05	-0.278173	0.00848778	0.10161	FDR > 0.05	0
Q9NQH7	621	IsMasterProtein	Xaa-Pro aminopeptidase 3 OS=Homo sapiens OX=9606 GN=XPNPEP3 PE=1 SV=1	Q9NQH7-3;Q9NQH7-4;Q9NQH7-2;Q9NQH7;Q9NQH7-5	XPNPEP3	Xaa-Pro aminopeptidase 3	IsMasterProtein	Xaa-Pro aminopeptidase 3 OS=Homo sapiens OX=9606 GN=XPNPEP3 PE=1 SV=1	2	1	9	metabolic process	mitochondrion	catalytic activity;metal ion binding	XPNPEP3				15.2528	15.5507	15.7034	15.4285	15.5943	15.4902	15.8416	15.8776	15.892	0.00202876	0.985774	0.993678	FDR > 0.05	0.368081	0.00847847	0.10161	FDR > 0.05	0
P51608	1927	IsMasterProtein	Methyl-CpG-binding protein 2 OS=Homo sapiens OX=9606 GN=MECP2 PE=1 SV=1	P51608-2;P51608;B5MCB4;A0A0D9SFX7	MECP2	Methyl-CpG-binding protein 2	IsMasterProtein	Methyl-CpG-binding protein 2 OS=Homo sapiens OX=9606 GN=MECP2 PE=1 SV=1	8	8	37	cell communication;cell differentiation;cell organization and biogenesis;defense response;metabolic process;regulation of biological process;response to stimulus;transport	cytoplasm;cytosol;mitochondrion;nucleus	DNA binding;nucleotide binding;protein binding;RNA binding	MECP2	Ectoderm Differentiation; Mecp2 and Associated Rett Syndrome; Lung fibrosis; Sudden Infant Death Syndrome (SIDS) Susceptibility Pathways			18.6728	18.6699	18.4589	18.6871	18.8042	18.8502	18.9756	18.9153	18.7998	0.179937	0.0735402	0.431623	FDR > 0.05	0.296348	0.00851928	0.101721	FDR > 0.05	0
Q9BRR6	1899	IsMasterProtein	ADP-dependent glucokinase OS=Homo sapiens OX=9606 GN=ADPGK PE=1 SV=1	Q9BRR6;Q9BRR6-2;H3BU35;H3BRS6;Q9BRR6-5	ADPGK	ADP-dependent glucokinase	IsMasterProtein	ADP-dependent glucokinase OS=Homo sapiens OX=9606 GN=ADPGK PE=1 SV=1	3	3	23	metabolic process	endoplasmic reticulum;extracellular;membrane	catalytic activity;metal ion binding	ADPGK		Carbon metabolism; Glycolysis / Gluconeogenesis; Metabolic pathways	Glycolysis	17.4016	17.4002	17.4157	17.2286	17.0719	17.0452	16.9954	17.0579	17.2713	-0.2906	0.00978432	0.238382	FDR > 0.05	-0.297634	0.00861275	0.10257	FDR > 0.05	0
O43824	139	IsMasterProtein	Putative GTP-binding protein 6 OS=Homo sapiens OX=9606 GN=GTPBP6 PE=2 SV=4	O43824	GTPBP6	Putative GTP-binding protein 6	IsMasterProtein	Putative GTP-binding protein 6 OS=Homo sapiens OX=9606 GN=GTPBP6 PE=2 SV=4	4	4	13								17.5293	17.5214	17.3634	17.4363	17.6596	17.547	17.9567	17.6523	17.7981	0.0762686	0.46475	0.7898	FDR > 0.05	0.330996	0.0086828	0.10287	FDR > 0.05	0
P61769	2065	IsMasterProtein	Beta-2-microglobulin OS=Homo sapiens OX=9606 GN=B2M PE=1 SV=1	P61769;H0YLF3;F5H6I0	B2M	Beta-2-microglobulin	IsMasterProtein	Beta-2-microglobulin OS=Homo sapiens OX=9606 GN=B2M PE=1 SV=1	4	4	49	cell differentiation;defense response;metabolic process;regulation of biological process;response to stimulus;transport	cell surface;cytosol;extracellular;Golgi;membrane;organelle lumen	protein binding	B2M		Antigen processing and presentation	DAP12 signaling; Neutrophil degranulation; Endosomal/Vacuolar pathway; Immunoregulatory interactions between a Lymphoid and a non-Lymphoid cell; Interferon gamma signaling; Amyloid fiber formation; Antigen Presentation: Folding, assembly and peptide loading of class I MHC; ER-Phagosome pathway; Nef mediated downregulation of MHC class I complex cell surface expression	21.263	21.4268	21.4222	20.9295	21.2287	20.8968	21.6904	21.6406	21.8042	-0.352338	0.0074024	0.210863	FDR > 0.05	0.34108	0.00883113	0.103609	FDR > 0.05	0
Q96CW1	1597	IsMasterProtein	AP-2 complex subunit mu OS=Homo sapiens OX=9606 GN=AP2M1 PE=1 SV=2	E9PFW3;Q96CW1;A0A087WY71;Q96CW1-2;C9JJ47;H7C4C3	AP2M1	AP-2 complex subunit mu	IsMasterProtein	AP-2 complex subunit mu OS=Homo sapiens OX=9606 GN=AP2M1 PE=1 SV=2	14	7	133	cell organization and biogenesis;cellular component movement;metabolic process;regulation of biological process;response to stimulus;transport	cytosol;membrane	protein binding;transporter activity	AP2M1	Synaptic Vesicle Pathway; EGF/EGFR Signaling Pathway	Endocrine and other factor-regulated calcium reabsorption; Endocytosis; Synaptic vesicle cycle; Huntington's disease	Cargo recognition for clathrin-mediated endocytosis; Nef mediated downregulation of CD28 cell surface expression; Formation of annular gap junctions; Nef Mediated CD8 Down-regulation; Nef Mediated CD4 Down-regulation; Recycling pathway of L1; LDL clearance; EPH-ephrin mediated repulsion of cells; Retrograde neurotrophin signalling; VLDLR internalisation and degradation; WNT5A-dependent internaliz…	21.5409	21.5465	21.431	21.1621	21.3535	21.3419	21.1546	21.255	21.2995	-0.220307	0.0240398	0.30344	FDR > 0.05	-0.269766	0.00887645	0.103609	FDR > 0.05	0
H0YAN8	4050	IsMasterProtein	Rho guanine nucleotide exchange factor 10 (Fragment) OS=Homo sapiens OX=9606 GN=ARHGEF10 PE=1 SV=1	O15013;O15013-6;H0YAN8;O15013-5;O15013-7;O15013-4	ARHGEF10	Rho guanine nucleotide exchange factor 10 (Fragment)	IsMasterProtein	Rho guanine nucleotide exchange factor 10 (Fragment) OS=Homo sapiens OX=9606 GN=ARHGEF10 PE=1 SV=1	5	5	20	cell organization and biogenesis;regulation of biological process	cytosol	protein binding					17.1329	17.3111	17.2217	16.942	17.1192	16.9838	16.8887	17.0459	16.8958	-0.206918	0.0360812	0.34537	FDR > 0.05	-0.278455	0.00890488	0.103609	FDR > 0.05	0
Q9NPI6	2390	IsMasterProtein	mRNA-decapping enzyme 1A OS=Homo sapiens OX=9606 GN=DCP1A PE=1 SV=3	Q9NPI6-2;Q9NPI6	DCP1A	mRNA-decapping enzyme 1A	IsMasterProtein	mRNA-decapping enzyme 1A OS=Homo sapiens OX=9606 GN=DCP1A PE=1 SV=3	4	4	9	metabolic process;regulation of biological process	cytoplasm;cytosol;membrane;nucleus	catalytic activity;enzyme regulator activity;protein binding;RNA binding	DCP1A	TGF-beta Signaling Pathway	RNA degradation		17.2434	17.185	17.385	17.4148	17.3986	17.3908	17.4367	17.5635	17.5844	0.130247	0.128857	0.505397	FDR > 0.05	0.257038	0.00896964	0.103609	FDR > 0.05	0
Q9Y426	1564	IsMasterProtein	C2 domain-containing protein 2 OS=Homo sapiens OX=9606 GN=C2CD2 PE=1 SV=2	Q9Y426-3;Q9Y426;Q9Y426-2	C2CD2	C2 domain-containing protein 2	IsMasterProtein	C2 domain-containing protein 2 OS=Homo sapiens OX=9606 GN=C2CD2 PE=1 SV=2	4	4	13		cytosol;membrane;nucleus	protein binding	C2CD2				15.9572	16.422	15.8359	15.7759	15.8885	15.8669	15.5855	15.5154	15.7298	-0.227928	0.136538	0.517274	FDR > 0.05	-0.461426	0.00882396	0.103609	FDR > 0.05	0
O60220	2237	IsMasterProtein	Mitochondrial import inner membrane translocase subunit Tim8 A OS=Homo sapiens OX=9606 GN=TIMM8A PE=1 SV=1	O60220	TIMM8A	Mitochondrial import inner membrane translocase subunit Tim8 A	IsMasterProtein	Mitochondrial import inner membrane translocase subunit Tim8 A OS=Homo sapiens OX=9606 GN=TIMM8A PE=1 SV=1	2	2	12	transport	membrane;mitochondrion	metal ion binding;protein binding	TIMM8A			Mitochondrial protein import; Metabolism of proteins	17.6473	17.6315	17.5958	17.7005	17.3213	17.4281	18.0492	17.8191	18.1397	-0.141604	0.246909	0.631218	FDR > 0.05	0.377774	0.00885882	0.103609	FDR > 0.05	0
Q99832	468	IsMasterProtein	T-complex protein 1 subunit eta OS=Homo sapiens OX=9606 GN=CCT7 PE=1 SV=2	Q99832;Q99832-3;Q99832-4;Q99832-2;F8WAM2	CCT7	T-complex protein 1 subunit eta	IsMasterProtein	T-complex protein 1 subunit eta OS=Homo sapiens OX=9606 GN=CCT7 PE=1 SV=2	25	25	223	metabolic process;regulation of biological process;transport	cytoplasm;cytosol;mitochondrion	nucleotide binding;protein binding	CCT7			Prefoldin mediated transfer of substrate to CCT/TriC; Cooperation of PDCL (PhLP1) and TRiC/CCT in G-protein beta folding; Association of TriC/CCT with target proteins during biosynthesis; Formation of tubulin folding intermediates by CCT/TriC; Folding of actin by CCT/TriC	22.3806	22.5737	22.6925	22.5574	22.4592	22.3892	22.1062	22.2789	22.2884	-0.0803803	0.435466	0.770298	FDR > 0.05	-0.324461	0.00895278	0.103609	FDR > 0.05	0
Q9UPN6	1037	IsMasterProtein	SR-related and CTD-associated factor 8 OS=Homo sapiens OX=9606 GN=SCAF8 PE=1 SV=1	Q9UPN6;Q9UPN6-2;A0A0A0MT33	SCAF8	SR-related and CTD-associated factor 8	IsMasterProtein	SR-related and CTD-associated factor 8 OS=Homo sapiens OX=9606 GN=SCAF8 PE=1 SV=1	4	2	19	metabolic process	nucleus;spliceosomal complex	protein binding;RNA binding	SCAF8				16.2797	16.0637	16.1316	16.2316	16.1493	16.3159	16.6917	16.4103	16.3853	0.0739087	0.489223	0.80673	FDR > 0.05	0.337394	0.00899375	0.103609	FDR > 0.05	0
A0A0C4DFM1	4176	IsMasterProtein	Transmembrane 9 superfamily member OS=Homo sapiens OX=9606 GN=TM9SF4 PE=1 SV=1	Q92544;A0A0C4DFM1	TM9SF4	Transmembrane 9 superfamily member	IsMasterProtein	Transmembrane 9 superfamily member OS=Homo sapiens OX=9606 GN=TM9SF4 PE=1 SV=1	5	5	24	cell organization and biogenesis;cellular homeostasis;regulation of biological process;response to stimulus;transport	endosome;Golgi;membrane	protein binding	TM9SF4				17.4216	17.3958	17.4591	17.3384	17.2736	17.1453	17.0801	17.1919	17.2349	-0.173078	0.0529479	0.403703	FDR > 0.05	-0.256558	0.0090267	0.103728	FDR > 0.05	0
P63010	3697	IsMasterProtein	AP-2 complex subunit beta OS=Homo sapiens OX=9606 GN=AP2B1 PE=1 SV=1	P63010;P63010-2;A0A087X253;P63010-3;A0A087WZQ6;A0A087WU93;A0A087WYD1;K7ERB2;K7EN71;K7EJX1;A0A087WXS3;K7EKZ5	AP2B1	AP-2 complex subunit beta	IsMasterProtein	AP-2 complex subunit beta OS=Homo sapiens OX=9606 GN=AP2B1 PE=1 SV=1	31	16	261	cell organization and biogenesis;cellular component movement;metabolic process;regulation of biological process;response to stimulus;transport	cytosol;membrane	protein binding;transporter activity	AP2B1	Synaptic Vesicle Pathway; EGF/EGFR Signaling Pathway	Endocrine and other factor-regulated calcium reabsorption; Endocytosis; Synaptic vesicle cycle; Huntington's disease	Cargo recognition for clathrin-mediated endocytosis; Nef Mediated CD8 Down-regulation; Nef Mediated CD4 Down-regulation; Trafficking of GluR2-containing AMPA receptors; Recycling pathway of L1; LDL clearance; EPH-ephrin mediated repulsion of cells; Retrograde neurotrophin signalling; VLDLR internalisation and degradation; WNT5A-dependent internalization of FZD2, FZD5 and ROR2; MHC class II antige…	22.4533	22.4939	22.3712	22.1523	22.2526	22.2708	22.1214	22.2275	22.2437	-0.214238	0.0168169	0.270565	FDR > 0.05	-0.241918	0.00907344	0.104004	FDR > 0.05	0
Q8TE77	4630	IsMasterProtein	Protein phosphatase Slingshot homolog 3 OS=Homo sapiens OX=9606 GN=SSH3 PE=1 SV=2	Q8TE77;Q8TE77-3;Q8TE77-2;A0A087WWG1;E9PIT5;C9JUG3;Q8TE77-4;Q8TE77-5	SSH3	Protein phosphatase Slingshot homolog 3	IsMasterProtein	Protein phosphatase Slingshot homolog 3 OS=Homo sapiens OX=9606 GN=SSH3 PE=1 SV=2	6	6	29	cell organization and biogenesis;metabolic process;regulation of biological process	cytoplasm;cytoskeleton;nucleus	catalytic activity;DNA binding;protein binding	SSH3	Regulation of Actin Cytoskeleton	Regulation of actin cytoskeleton; Axon guidance		18.4045	18.4706	18.7847	19.0237	18.8693	18.7944	19.1403	18.8814	18.8477	0.342557	0.0207197	0.293636	FDR > 0.05	0.403214	0.00920657	0.104022	FDR > 0.05	0
Q9BY32	1746	IsMasterProtein	Inosine triphosphate pyrophosphatase OS=Homo sapiens OX=9606 GN=ITPA PE=1 SV=2	Q9BY32;Q9BY32-3;Q9BY32-2	ITPA	Inosine triphosphate pyrophosphatase	IsMasterProtein	Inosine triphosphate pyrophosphatase OS=Homo sapiens OX=9606 GN=ITPA PE=1 SV=2	5	5	29	cell organization and biogenesis;metabolic process	cytoplasm;cytosol	catalytic activity;metal ion binding;nucleotide binding;protein binding	ITPA		Metabolic pathways; Purine metabolism; Drug metabolism - other enzymes	Purine catabolism	17.3995	17.6122	17.2531	16.8976	17.1324	17.2941	16.9321	17.039	17.0914	-0.313577	0.0296633	0.318059	FDR > 0.05	-0.400759	0.00912987	0.104022	FDR > 0.05	0
Q9Y4P3	1422	IsMasterProtein	Transducin beta-like protein 2 OS=Homo sapiens OX=9606 GN=TBL2 PE=1 SV=1	E9PF19;Q96E41;Q9Y4P3	TBL2	Transducin beta-like protein 2	IsMasterProtein	Transducin beta-like protein 2 OS=Homo sapiens OX=9606 GN=TBL2 PE=1 SV=1	3	3	9	cell communication;regulation of biological process;response to stimulus	endoplasmic reticulum	protein binding;RNA binding	TBL2				16.6431	16.753	16.755	16.7817	16.4942	16.4501	16.1475	16.4016	16.4767	-0.141705	0.246676	0.631218	FDR > 0.05	-0.375096	0.00921108	0.104022	FDR > 0.05	0
Q8N556	2178	IsMasterProtein	Actin filament-associated protein 1 OS=Homo sapiens OX=9606 GN=AFAP1 PE=1 SV=2	Q8N556-2;Q8N556	AFAP1	Actin filament-associated protein 1	IsMasterProtein	Actin filament-associated protein 1 OS=Homo sapiens OX=9606 GN=AFAP1 PE=1 SV=2	4	4	13	regulation of biological process	cytoplasm;cytoskeleton;cytosol	protein binding	AFAP1				17.6565	17.6847	17.7854	17.5739	17.6591	17.6916	17.5731	17.395	17.3268	-0.0673084	0.44618	0.778493	FDR > 0.05	-0.27726	0.00914431	0.104022	FDR > 0.05	0
Q96FN4	963	IsMasterProtein	Copine-2 OS=Homo sapiens OX=9606 GN=CPNE2 PE=1 SV=3	Q96FN4;Q96FN4-2	CPNE2	Copine-2	IsMasterProtein	Copine-2 OS=Homo sapiens OX=9606 GN=CPNE2 PE=1 SV=3	7	6	36	response to stimulus	cytoplasm;membrane;nucleus	protein binding	CPNE2				16.8035	17.1488	16.6473	17.1143	16.6425	16.9035	16.3522	16.3982	16.4171	0.0202614	0.892355	0.970917	FDR > 0.05	-0.477359	0.00914201	0.104022	FDR > 0.05	0
Q9NR50	724	IsMasterProtein	Translation initiation factor eIF-2B subunit gamma OS=Homo sapiens OX=9606 GN=EIF2B3 PE=1 SV=1	Q9NR50-2;Q9NR50;Q9NR50-3;H0Y580	EIF2B3	Translation initiation factor eIF-2B subunit gamma	IsMasterProtein	Translation initiation factor eIF-2B subunit gamma OS=Homo sapiens OX=9606 GN=EIF2B3 PE=1 SV=1	5	5	21	metabolic process;regulation of biological process;response to stimulus	cytoplasm;cytosol	catalytic activity;protein binding;RNA binding	EIF2B3	Translation Factors	RNA transport	Recycling of eIF2:GDP	18.3936	18.6415	18.6061	18.3625	18.0314	18.1485	18.0666	18.2019	18.2937	-0.3663	0.00843495	0.218655	FDR > 0.05	-0.359694	0.00929954	0.104506	FDR > 0.05	0
Q12974	3468	IsMasterProtein	Protein tyrosine phosphatase type IVA 2 OS=Homo sapiens OX=9606 GN=PTP4A2 PE=1 SV=1	Q12974;Q12974-4;Q12974-3;Q12974-2;E9PJC0;E9PRR9;E9PMY3;E9PML8;Q93096;A0A0D9SGK2	PTP4A2	Protein tyrosine phosphatase type IVA 2	IsMasterProtein	Protein tyrosine phosphatase type IVA 2 OS=Homo sapiens OX=9606 GN=PTP4A2 PE=1 SV=1	4	4	16	metabolic process	cytoplasm;cytosol;endosome;membrane;nucleus	catalytic activity	PTP4A2			RAB geranylgeranylation	16.9814	17.0758	17.3237	16.9785	16.7098	16.7508	16.7295	16.7733	16.8281	-0.313892	0.0161584	0.26746	FDR > 0.05	-0.349986	0.00928879	0.104506	FDR > 0.05	0
Q86US8	3932	IsMasterProtein	Telomerase-binding protein EST1A OS=Homo sapiens OX=9606 GN=SMG6 PE=1 SV=2	Q86US8	SMG6	Telomerase-binding protein EST1A	IsMasterProtein	Telomerase-binding protein EST1A OS=Homo sapiens OX=9606 GN=SMG6 PE=1 SV=2	2	2	12	metabolic process;regulation of biological process;transport	chromosome;cytoplasm;cytosol;nucleus	catalytic activity;DNA binding;metal ion binding;protein binding;RNA binding	SMG6		mRNA surveillance pathway	Nonsense Mediated Decay (NMD) enhanced by the Exon Junction Complex (EJC)	16.4853	16.525	16.5342	16.4565	16.8177	16.7989	16.8794	16.9343	16.7529	0.176189	0.124737	0.504159	FDR > 0.05	0.340694	0.00936272	0.104789	FDR > 0.05	0
A6NNK5	145	IsMasterProtein	TP53-binding protein 1 OS=Homo sapiens OX=9606 GN=TP53BP1 PE=1 SV=2	Q12888;Q12888-3;Q12888-2;A6NNK5;C9JXV0;H7C3N7;H7BZY0;M0R142	TP53BP1	TP53-binding protein 1	IsMasterProtein	TP53-binding protein 1 OS=Homo sapiens OX=9606 GN=TP53BP1 PE=1 SV=2	28	28	135	cell organization and biogenesis;metabolic process;regulation of biological process;response to stimulus	cytoplasm;nucleus	DNA binding;protein binding	TP53BP1	ATM Signaling Pathway; ATM Signaling Network in Development and Disease			20.8035	20.7247	20.7296	20.9302	20.8949	20.9623	21.2126	20.9597	20.9322	0.176538	0.0711776	0.43054	FDR > 0.05	0.282219	0.00947683	0.105574	FDR > 0.05	0
Q13617	881	IsMasterProtein	Cullin-2 OS=Homo sapiens OX=9606 GN=CUL2 PE=1 SV=2	Q13617-2;A0A0A0MTN0;Q13617;Q5T2B5;Q5T2B7	CUL2	Cullin-2	IsMasterProtein	Cullin-2 OS=Homo sapiens OX=9606 GN=CUL2 PE=1 SV=2	14	14	74	metabolic process;regulation of biological process;response to stimulus	cytosol	catalytic activity;protein binding	CUL2		Ubiquitin mediated proteolysis; Pathways in cancer; Renal cell carcinoma; HIF-1 signaling pathway	Oxygen-dependent proline hydroxylation of Hypoxia-inducible Factor Alpha; Regulation of expression of SLITs and ROBOs; Antigen processing: Ubiquitination & Proteasome degradation; Neddylation	20.1094	20.4118	20.3073	20.1179	20.0985	20.0939	19.8284	20.0131	20.0543	-0.172715	0.102967	0.471744	FDR > 0.05	-0.310886	0.00948671	0.105574	FDR > 0.05	0
Q5JTV1	2166	IsMasterProtein	Glucocorticoid modulatory element binding protein 2, isoform CRA_a OS=Homo sapiens OX=9606 GN=GMEB2 PE=1 SV=1	Q5JTV1;Q9UKD1	GMEB2	Glucocorticoid modulatory element binding protein 2, isoform CRA_a	IsMasterProtein	Glucocorticoid modulatory element binding protein 2, isoform CRA_a OS=Homo sapiens OX=9606 GN=GMEB2 PE=1 SV=1	2	2	8	metabolic process;regulation of biological process	cytosol;nucleus	DNA binding;metal ion binding;protein binding	GMEB2				16.4796	16.267	16.1076	16.4618	16.144	16.4101	16.8091	16.7248	16.5374	0.0539093	0.675491	0.896911	FDR > 0.05	0.405679	0.00951907	0.105678	FDR > 0.05	0
Q9BVP2	384	IsMasterProtein	Guanine nucleotide-binding protein-like 3 OS=Homo sapiens OX=9606 GN=GNL3 PE=1 SV=2	Q9BVP2-2;Q9BVP2	GNL3	Guanine nucleotide-binding protein-like 3	IsMasterProtein	Guanine nucleotide-binding protein-like 3 OS=Homo sapiens OX=9606 GN=GNL3 PE=1 SV=2	8	7	50	cell division;cell proliferation;regulation of biological process	membrane;nucleus	catalytic activity;nucleotide binding;protein binding;RNA binding	GNL3		Ribosome biogenesis in eukaryotes	Major pathway of rRNA processing in the nucleolus and cytosol	18.9233	18.6833	18.842	19.1682	18.9669	19.0394	19.172	19.1218	19.0286	0.241979	0.0237017	0.30344	FDR > 0.05	0.29128	0.00956098	0.105852	FDR > 0.05	0
Q96AG4	1810	IsMasterProtein	Leucine-rich repeat-containing protein 59 OS=Homo sapiens OX=9606 GN=LRRC59 PE=1 SV=1	Q96AG4	LRRC59	Leucine-rich repeat-containing protein 59	IsMasterProtein	Leucine-rich repeat-containing protein 59 OS=Homo sapiens OX=9606 GN=LRRC59 PE=1 SV=1	12	12	140		endoplasmic reticulum;membrane;nucleus	protein binding;RNA binding	LRRC59				22.0674	22.0082	22.1595	22.0515	21.7828	21.8605	21.7615	21.7701	21.8547	-0.18011	0.0678882	0.425811	FDR > 0.05	-0.28293	0.00965018	0.105852	FDR > 0.05	0
Q00577	12	IsMasterProtein	Transcriptional activator protein Pur-alpha OS=Homo sapiens OX=9606 GN=PURA PE=1 SV=2	Q00577	PURA	Transcriptional activator protein Pur-alpha	IsMasterProtein	Transcriptional activator protein Pur-alpha OS=Homo sapiens OX=9606 GN=PURA PE=1 SV=2	3	3	13	cell differentiation;metabolic process;regulation of biological process	cytoplasm;nucleus	DNA binding;protein binding;RNA binding;translation regulator activity	PURA	Exercise-induced Circadian Regulation			17.8507	17.7046	17.6839	17.5998	17.6594	17.576	17.3428	17.5583	17.5227	-0.134677	0.141215	0.522155	FDR > 0.05	-0.271829	0.0096273	0.105852	FDR > 0.05	0
P30050	405	IsMasterProtein	60S ribosomal protein L12 OS=Homo sapiens OX=9606 GN=RPL12 PE=1 SV=1	P30050;P30050-2	RPL12	60S ribosomal protein L12	IsMasterProtein	60S ribosomal protein L12 OS=Homo sapiens OX=9606 GN=RPL12 PE=1 SV=1	11	11	114	cell organization and biogenesis;metabolic process;transport	cytosol;membrane;ribosome	protein binding;RNA binding;structural molecule activity	RPL12	Cytoplasmic Ribosomal Proteins	Ribosome	Peptide chain elongation; Eukaryotic Translation Termination; Viral mRNA Translation; L13a-mediated translational silencing of Ceruloplasmin expression; Nonsense Mediated Decay (NMD) independent of the Exon Junction Complex (EJC); Selenocysteine synthesis; Nonsense Mediated Decay (NMD) enhanced by the Exon Junction Complex (EJC); GTP hydrolysis and joining of the 60S ribosomal subunit; Major path…	23.0411	22.9952	22.9087	22.912	22.9118	22.8427	22.7606	22.769	22.7592	-0.0928623	0.2004	0.588565	FDR > 0.05	-0.218758	0.0096076	0.105852	FDR > 0.05	0
P20290	3962	IsMasterProtein	Transcription factor BTF3 OS=Homo sapiens OX=9606 GN=BTF3 PE=1 SV=1	P20290	BTF3	Transcription factor BTF3	IsMasterProtein	Transcription factor BTF3 OS=Homo sapiens OX=9606 GN=BTF3 PE=1 SV=1	9	2	47	metabolic process;regulation of biological process;transport	cytoplasm;cytosol;nucleus	protein binding;RNA binding	BTF3				20.1159	20.2213	20.3114	20.3908	20.2607	20.3198	20.5688	20.4894	20.3916	0.107606	0.222129	0.613193	FDR > 0.05	0.267107	0.00958595	0.105852	FDR > 0.05	0
P17405	3851	IsMasterProtein	Sphingomyelin phosphodiesterase OS=Homo sapiens OX=9606 GN=SMPD1 PE=1 SV=5	P17405;P17405-2;P17405-3;P17405-4;H0YEP5;G3V1E1;E9PQT3	SMPD1	Sphingomyelin phosphodiesterase	IsMasterProtein	Sphingomyelin phosphodiesterase OS=Homo sapiens OX=9606 GN=SMPD1 PE=1 SV=5	4	4	16								16.3409	16.4219	16.0967	16.0471	15.8757	16.1612	15.8278	15.9527	16.0147	-0.258512	0.041746	0.364582	FDR > 0.05	-0.354764	0.00974388	0.106092	FDR > 0.05	0
Q9UQ35	2526	IsMasterProtein	Serine/arginine repetitive matrix protein 2 OS=Homo sapiens OX=9606 GN=SRRM2 PE=1 SV=2	Q9UQ35;Q9UQ35-2;I3L4D8;I3L182;Q9UQ35-3;I3L1I8	SRRM2	Serine/arginine repetitive matrix protein 2	IsMasterProtein	Serine/arginine repetitive matrix protein 2 OS=Homo sapiens OX=9606 GN=SRRM2 PE=1 SV=2	22	22	124	metabolic process	nucleus;spliceosomal complex	nucleotide binding;protein binding;RNA binding	SRRM2			mRNA Splicing - Major Pathway	20.3972	20.2961	20.1777	20.4645	20.4308	20.418	20.7079	20.5388	20.4709	0.147445	0.123959	0.504159	FDR > 0.05	0.282194	0.00976462	0.106092	FDR > 0.05	0
Q00688	3656	IsMasterProtein	Peptidyl-prolyl cis-trans isomerase FKBP3 OS=Homo sapiens OX=9606 GN=FKBP3 PE=1 SV=1	Q00688	FKBP3	Peptidyl-prolyl cis-trans isomerase FKBP3	IsMasterProtein	Peptidyl-prolyl cis-trans isomerase FKBP3 OS=Homo sapiens OX=9606 GN=FKBP3 PE=1 SV=1	9	9	83	metabolic process	cytoplasm;nucleus	catalytic activity;protein binding;receptor activity;RNA binding	FKBP3				21.7989	22.0098	21.9695	22.0823	21.9986	21.9645	22.3541	22.1709	22.1251	0.0890736	0.346819	0.71417	FDR > 0.05	0.290661	0.00981319	0.106117	FDR > 0.05	0
P18077	1701	IsMasterProtein	60S ribosomal protein L35a OS=Homo sapiens OX=9606 GN=RPL35A PE=1 SV=2	P18077;C9K025;F8WB72;F8WBS5	RPL35A	60S ribosomal protein L35a	IsMasterProtein	60S ribosomal protein L35a OS=Homo sapiens OX=9606 GN=RPL35A PE=1 SV=2	8	8	92	cell organization and biogenesis;metabolic process;transport	cytosol;membrane;ribosome	protein binding;RNA binding;structural molecule activity	RPL35A	Cytoplasmic Ribosomal Proteins	Ribosome	Peptide chain elongation; Eukaryotic Translation Termination; Viral mRNA Translation; L13a-mediated translational silencing of Ceruloplasmin expression; Nonsense Mediated Decay (NMD) independent of the Exon Junction Complex (EJC); Selenocysteine synthesis; Nonsense Mediated Decay (NMD) enhanced by the Exon Junction Complex (EJC); GTP hydrolysis and joining of the 60S ribosomal subunit; Major path…	22.3349	22.3794	22.3376	22.1942	22.2371	22.1748	21.9777	22.2186	22.107	-0.148595	0.0856165	0.445629	FDR > 0.05	-0.249551	0.00988994	0.106444	FDR > 0.05	0
Q9H444	306	IsMasterProtein	Charged multivesicular body protein 4b OS=Homo sapiens OX=9606 GN=CHMP4B PE=1 SV=1	Q9H444;P59074	CHMP4B	Charged multivesicular body protein 4b	IsMasterProtein	Charged multivesicular body protein 4b OS=Homo sapiens OX=9606 GN=CHMP4B PE=1 SV=1	10	10	63	cell communication;cell organization and biogenesis;metabolic process;regulation of biological process;response to stimulus;transport	cytoplasm;cytosol;endosome;membrane;nucleus	protein binding	CHMP4B		Endocytosis	Budding and maturation of HIV virion; Macroautophagy; Endosomal Sorting Complex Required For Transport (ESCRT)	20.4073	20.5505	20.7513	20.9182	20.8063	20.7727	21.4257	20.8334	20.9274	0.262707	0.117841	0.495649	FDR > 0.05	0.49246	0.00986781	0.106444	FDR > 0.05	0
Q8NI22	3306	IsMasterProtein	Multiple coagulation factor deficiency protein 2 OS=Homo sapiens OX=9606 GN=MCFD2 PE=1 SV=1	Q8NI22-2;Q8NI22;Q8NI22-3	MCFD2	Multiple coagulation factor deficiency protein 2	IsMasterProtein	Multiple coagulation factor deficiency protein 2 OS=Homo sapiens OX=9606 GN=MCFD2 PE=1 SV=1	2	2	22	cell organization and biogenesis;metabolic process;transport	endoplasmic reticulum;Golgi;membrane	metal ion binding;protein binding	MCFD2			Cargo concentration in the ER; COPII (Coat Protein 2) Mediated Vesicle Transport	17.6302	17.4052	17.4767	17.2837	17.4426	17.502	18.2438	17.7652	17.791	-0.0946353	0.494721	0.809528	FDR > 0.05	0.429266	0.00996991	0.107054	FDR > 0.05	0
Q5JR04	2001	IsMasterProtein	RNA helicase OS=Homo sapiens OX=9606 GN=MOV10 PE=1 SV=1	Q5JR04;Q9HCE1;Q9HCE1-2	MOV10	RNA helicase	IsMasterProtein	RNA helicase OS=Homo sapiens OX=9606 GN=MOV10 PE=1 SV=1	7	7	36	metabolic process;regulation of biological process;response to stimulus	cytosol	catalytic activity;nucleotide binding;protein binding;RNA binding	MOV10				17.7518	17.8475	17.875	17.6878	17.6672	17.535	17.3433	17.6257	17.6017	-0.19473	0.0660121	0.42531	FDR > 0.05	-0.30121	0.0100235	0.107127	FDR > 0.05	0
Q5VWQ8	1684	IsMasterProtein	Disabled homolog 2-interacting protein OS=Homo sapiens OX=9606 GN=DAB2IP PE=1 SV=2	Q5VWQ8-4;H0Y3A3;Q5VWQ8-3;A0A3B3ITG3;Q5VWQ8;Q5VWQ8-5;Q5VWQ8-2	DAB2IP	Disabled homolog 2-interacting protein	IsMasterProtein	Disabled homolog 2-interacting protein OS=Homo sapiens OX=9606 GN=DAB2IP PE=1 SV=2	3	2	12	cell death;cell organization and biogenesis;cellular component movement;defense response;development;metabolic process;regulation of biological process;response to stimulus	cytoplasm;cytosol;membrane	enzyme regulator activity;protein binding	DAB2IP		Apoptosis; TNF signaling pathway	Regulation of RAS by GAPs; Signaling by RAS mutants; Interleukin-20 family signaling	16.4122	16.5759	16.5973	16.5043	16.4035	16.3138	16.2745	16.3038	16.215	-0.121247	0.172148	0.559787	FDR > 0.05	-0.263999	0.0100234	0.107127	FDR > 0.05	0
P17813	1606	IsMasterProtein	Endoglin OS=Homo sapiens OX=9606 GN=ENG PE=1 SV=2	P17813;P17813-2;F5GX88	ENG	Endoglin	IsMasterProtein	Endoglin OS=Homo sapiens OX=9606 GN=ENG PE=1 SV=2	13	13	124	cell differentiation;cell organization and biogenesis;cellular component movement;regulation of biological process;response to stimulus;transport	cell surface;membrane	catalytic activity;protein binding;receptor activity;signal transducer activity;transporter activity	ENG	Hypothesized Pathways in Pathogenesis of Cardiovascular Disease; TGF-beta Receptor Signaling			21.096	20.9419	21.0829	20.7545	20.6743	20.6087	20.7109	20.7688	20.8703	-0.361153	0.00133497	0.138608	FDR > 0.05	-0.256938	0.0101677	0.108416	FDR > 0.05	0
P07602	4588	IsMasterProtein	Prosaposin OS=Homo sapiens OX=9606 GN=PSAP PE=1 SV=2	P07602;P07602-3;P07602-2;C9JIZ6;Q5BJH1;A0A0J9YXB8	PSAP	Prosaposin	IsMasterProtein	Prosaposin OS=Homo sapiens OX=9606 GN=PSAP PE=1 SV=2	17	17	258	cell differentiation;metabolic process;regulation of biological process;response to stimulus;transport	extracellular;membrane;mitochondrion;organelle lumen;vacuole	catalytic activity;enzyme regulator activity;protein binding	PSAP		Lysosome	Platelet degranulation ; Peptide ligand-binding receptors; Neutrophil degranulation; Glycosphingolipid metabolism	23.7554	24.196	23.6618	23.2254	22.944	23.025	23.4454	23.1947	23.5267	-0.806303	0.000401881	0.104843	FDR > 0.05	-0.482147	0.0102169	0.108455	FDR > 0.05	0
P52566	2562	IsMasterProtein	Rho GDP-dissociation inhibitor 2 OS=Homo sapiens OX=9606 GN=ARHGDIB PE=1 SV=3	P52566;H0YGX7;F5H3P3;F5H6Q0;F5H2R5	ARHGDIB	Rho GDP-dissociation inhibitor 2	IsMasterProtein	Rho GDP-dissociation inhibitor 2 OS=Homo sapiens OX=9606 GN=ARHGDIB PE=1 SV=3	12	12	134	cellular component movement;development;regulation of biological process;response to stimulus	cytoplasm;cytoskeleton;cytosol;membrane	catalytic activity;enzyme regulator activity;protein binding	ARHGDIB	Fas Ligand (FasL) pathway and Stress induction of Heat Shock Proteins (HSP) regulation; G13 Signaling Pathway	Neurotrophin signaling pathway; Vasopressin-regulated water reabsorption	Rho GTPase cycle	21.7572	21.946	22.1037	22.1104	22.0433	22.1488	22.3274	22.2119	22.189	0.165167	0.117326	0.495197	FDR > 0.05	0.307073	0.0102187	0.108455	FDR > 0.05	0
Q9Y6X9	4314	IsMasterProtein	ATPase MORC2 OS=Homo sapiens OX=9606 GN=MORC2 PE=1 SV=2	Q9Y6X9;Q9Y6X9-2	MORC2	ATPase MORC2	IsMasterProtein	ATPase MORC2 OS=Homo sapiens OX=9606 GN=MORC2 PE=1 SV=2	3	3	16	metabolic process	cytoplasm;cytosol;nucleus	metal ion binding;protein binding	MORC2			Fatty acyl-CoA biosynthesis	15.8023	15.6658	15.7297	15.5036	15.5082	15.5553	15.5458	15.4255	15.5395	-0.210261	0.0158035	0.26746	FDR > 0.05	-0.229003	0.0102633	0.108677	FDR > 0.05	0
Q7L2H7	1123	IsMasterProtein	Eukaryotic translation initiation factor 3 subunit M OS=Homo sapiens OX=9606 GN=EIF3M PE=1 SV=1	Q7L2H7;Q7L2H7-2;J3KNJ2;H0YCQ8;E9PN86;E9PRY0	EIF3M	Eukaryotic translation initiation factor 3 subunit M	IsMasterProtein	Eukaryotic translation initiation factor 3 subunit M OS=Homo sapiens OX=9606 GN=EIF3M PE=1 SV=1	9	9	66	metabolic process	cytoplasm;cytosol	protein binding;RNA binding	EIF3M			Formation of the ternary complex, and subsequently, the 43S complex; L13a-mediated translational silencing of Ceruloplasmin expression; Translation initiation complex formation; GTP hydrolysis and joining of the 60S ribosomal subunit; Formation of a pool of free 40S subunits; Ribosomal scanning and start codon recognition	19.5462	19.7096	19.5952	19.5364	19.4478	19.3713	18.9467	19.3924	19.3579	-0.165163	0.201441	0.588979	FDR > 0.05	-0.384679	0.0103373	0.108718	FDR > 0.05	0
Q7Z5J4	4311	IsMasterProtein	Retinoic acid-induced protein 1 OS=Homo sapiens OX=9606 GN=RAI1 PE=1 SV=2	Q7Z5J4;Q7Z5J4-3;A0A1W2PQJ7;Q7Z5J4-2;A8MXE8;Q7Z5J4-4	RAI1	Retinoic acid-induced protein 1	IsMasterProtein	Retinoic acid-induced protein 1 OS=Homo sapiens OX=9606 GN=RAI1 PE=1 SV=2	4	4	30	regulation of biological process	cytoplasm;mitochondrion;nucleus	DNA binding;metal ion binding;protein binding	RAI1			Circadian Clock	17.5655	17.5925	17.5248	17.5505	17.7423	17.662	17.8912	17.8494	17.7118	0.0906436	0.286077	0.660787	FDR > 0.05	0.25655	0.0103109	0.108718	FDR > 0.05	0
Q13428	4677	IsMasterProtein	Treacle protein OS=Homo sapiens OX=9606 GN=TCOF1 PE=1 SV=3	Q13428;Q13428-4;Q13428-3;Q13428-2;Q13428-8;Q13428-6;E7ETY2;Q13428-7;A0A3B3IS06;A0A6I8PRA0;Q13428-5;H0Y8Y7;A0A2R8Y857;H0YA99;A0A2R8Y4M7;H0YAB7	TCOF1	Treacle protein	IsMasterProtein	Treacle protein OS=Homo sapiens OX=9606 GN=TCOF1 PE=1 SV=3	38	38	256	cell organization and biogenesis;regulation of biological process;transport	cytosol;nucleus	protein binding;RNA binding;transporter activity	TCOF1		Ribosome biogenesis in eukaryotes		22.234	22.0588	22.2987	22.5634	22.2408	22.2514	22.5488	22.5439	22.4953	0.154739	0.169434	0.556574	FDR > 0.05	0.332198	0.0104031	0.1089	FDR > 0.05	0
P33240	716	IsMasterProtein	Cleavage stimulation factor subunit 2 OS=Homo sapiens OX=9606 GN=CSTF2 PE=1 SV=1	P33240-2;E7EWR4;P33240;E9PID8;A0A0A0MT56	CSTF2	Cleavage stimulation factor subunit 2	IsMasterProtein	Cleavage stimulation factor subunit 2 OS=Homo sapiens OX=9606 GN=CSTF2 PE=1 SV=1	8	4	42	metabolic process	nucleus	protein binding;RNA binding	CSTF2	mRNA Processing	mRNA surveillance pathway	Cleavage of Growing Transcript in the Termination Region ; Processing of Intronless Pre-mRNAs; mRNA 3'-end processing; mRNA Splicing - Major Pathway; tRNA processing in the nucleus	19.0395	18.9667	18.9906	19.18	19.0601	19.1774	19.2921	19.1798	19.2021	0.140217	0.078508	0.438564	FDR > 0.05	0.225722	0.0106949	0.111012	FDR > 0.05	0
P42336	2146	IsMasterProtein	Phosphatidylinositol 4,5-bisphosphate 3-kinase catalytic subunit alpha isoform OS=Homo sapiens OX=9606 GN=PIK3CA PE=1 SV=2	A0A2R8Y2F6;P42336	PIK3CA	Phosphatidylinositol 4,5-bisphosphate 3-kinase catalytic subunit alpha isoform	IsMasterProtein	Phosphatidylinositol 4,5-bisphosphate 3-kinase catalytic subunit alpha isoform OS=Homo sapiens OX=9606 GN=PIK3CA PE=1 SV=2	3	3	10	cell death;cellular component movement;cellular homeostasis;defense response;metabolic process;regulation of biological process;response to stimulus;transport	cytoplasm;cytosol;membrane	catalytic activity;enzyme regulator activity;nucleotide binding;protein binding	PIK3CA	AMP-activated Protein Kinase (AMPK) Signaling; Regulation of toll-like receptor signaling pathway; Angiogenesis; MicroRNAs in cardiomyocyte hypertrophy; Sterol Regulatory Element-Binding Proteins (SREBP) signalling; Human Thyroid Stimulating Hormone (TSH) signaling pathway; Prolactin Signaling Pathway; Regulation of Microtubule Cytoskeleton; Signaling Pathways in Glioblastoma; IL1 and megakaryocy…	Regulation of lipolysis in adipocytes; Pancreatic cancer; Endometrial cancer; EGFR tyrosine kinase inhibitor resistance; Bacterial invasion of epithelial cells; Axon guidance; Osteoclast differentiation; Acute myeloid leukemia; Adrenergic signaling in cardiomyocytes; Carbohydrate digestion and absorption; Ras signaling pathway; Longevity regulating pathway - multiple species; Epstein-Barr virus i…	PI3K Cascade; Signaling by FGFR4 in disease; Downstream TCR signaling; PI-3K cascade:FGFR3; PI3K events in ERBB4 signaling; DAP12 signaling; PI-3K cascade:FGFR4; Regulation of signaling by CBL; Signaling by cytosolic FGFR1 fusion mutants; MET activates PI3K/AKT signaling; Role of phospholipids in phagocytosis; G alpha (12/13) signalling events; Constitutive Signaling by EGFRvIII; VEGFA-VEGFR2 Pat…	15.9365	16.0939	16.0328	16.0149	15.7002	15.7523	15.7094	15.5598	15.8039	-0.198621	0.0871373	0.44834	FDR > 0.05	-0.330037	0.0107718	0.111012	FDR > 0.05	0
P63172	2227	IsMasterProtein	Dynein light chain Tctex-type 1 OS=Homo sapiens OX=9606 GN=DYNLT1 PE=1 SV=1	P63172	DYNLT1	Dynein light chain Tctex-type 1	IsMasterProtein	Dynein light chain Tctex-type 1 OS=Homo sapiens OX=9606 GN=DYNLT1 PE=1 SV=1	2	2	9	cell division;cell organization and biogenesis;cellular component movement;regulation of biological process;transport	cytoplasm;cytoskeleton;extracellular;Golgi;mitochondrion;organelle lumen	catalytic activity;motor activity;protein binding	DYNLT1			Neutrophil degranulation	15.3351	15.3974	15.0763	15.1504	15.1784	15.2158	15.0383	14.9563	14.9427	-0.0880861	0.359248	0.72332	FDR > 0.05	-0.29053	0.0106938	0.111012	FDR > 0.05	0
C9JI87	4727	IsMasterProtein	Voltage-dependent anion-selective channel protein 1 (Fragment) OS=Homo sapiens OX=9606 GN=VDAC1 PE=1 SV=6	C9JI87	VDAC1	Voltage-dependent anion-selective channel protein 1 (Fragment)	IsMasterProtein	Voltage-dependent anion-selective channel protein 1 (Fragment) OS=Homo sapiens OX=9606 GN=VDAC1 PE=1 SV=6	8	1	113	transport	membrane	transporter activity					15.2274	15.2517	15.2596	15.4083	15.5433	15.0974	15.6365	15.505	15.6441	0.103447	0.369858	0.728812	FDR > 0.05	0.348968	0.0107288	0.111012	FDR > 0.05	0
P42345	2299	IsMasterProtein	Serine/threonine-protein kinase mTOR OS=Homo sapiens OX=9606 GN=MTOR PE=1 SV=1	P42345;B1AKP8	MTOR	Serine/threonine-protein kinase mTOR	IsMasterProtein	Serine/threonine-protein kinase mTOR OS=Homo sapiens OX=9606 GN=MTOR PE=1 SV=1	10	10	41	cell communication;cell death;cell organization and biogenesis;metabolic process;regulation of biological process;response to stimulus	cytoplasm;cytosol;endoplasmic reticulum;Golgi;membrane;mitochondrion;nucleus;vacuole	catalytic activity;DNA binding;nucleotide binding;protein binding	MTOR	AMP-activated Protein Kinase (AMPK) Signaling; Target Of Rapamycin (TOR) Signaling; MicroRNAs in cardiomyocyte hypertrophy; Type II diabetes mellitus; Sterol Regulatory Element-Binding Proteins (SREBP) signalling; Integrated Breast Cancer Pathway; SREBF and miR33 in cholesterol and lipid homeostasis; RANKL/RANK (Receptor activator of NFKB (ligand)) Signaling Pathway; Human Thyroid Stimulating Hor…	Central carbon metabolism in cancer; mTOR signaling pathway; EGFR tyrosine kinase inhibitor resistance; Pathways in cancer; Phospholipase D signaling pathway; Insulin resistance; Insulin signaling pathway; Choline metabolism in cancer; Thyroid hormone signaling pathway; Type II diabetes mellitus; PI3K-Akt signaling pathway; Jak-STAT signaling pathway; Acute myeloid leukemia; Adipocytokine signali…	HSF1-dependent transactivation; Regulation of TP53 Degradation; mTORC1-mediated signalling; Constitutive Signaling by AKT1 E17K in Cancer; Energy dependent regulation of mTOR by LKB1-AMPK; CD28 dependent PI3K/Akt signaling; Regulation of PTEN gene transcription; VEGFR2 mediated vascular permeability; TP53 Regulates Metabolic Genes; Macroautophagy	18.1398	17.9879	18.0116	17.9365	18.0367	18.0401	17.8791	17.7755	17.7646	-0.0420161	0.590472	0.859357	FDR > 0.05	-0.240003	0.0106455	0.111012	FDR > 0.05	0
Q9Y2R9	2876	IsMasterProtein	28S ribosomal protein S7, mitochondrial OS=Homo sapiens OX=9606 GN=MRPS7 PE=1 SV=2	J3QLS3;Q9Y2R9;J3QKW2;J3QQS1;J3KSI8	MRPS7	28S ribosomal protein S7, mitochondrial	IsMasterProtein	28S ribosomal protein S7, mitochondrial OS=Homo sapiens OX=9606 GN=MRPS7 PE=1 SV=2	5	5	19	cell organization and biogenesis;metabolic process	membrane;mitochondrion;ribosome	RNA binding;structural molecule activity	MRPS7		Ribosome	Mitochondrial translation initiation; Mitochondrial translation elongation; Mitochondrial translation termination	16.9468	16.832	17.0188	17.0156	16.8041	17.005	17.2789	17.1356	17.2195	0.00902073	0.920324	0.975002	FDR > 0.05	0.278786	0.0107711	0.111012	FDR > 0.05	0
Q9Y680	500	IsMasterProtein	Peptidyl-prolyl cis-trans isomerase FKBP7 OS=Homo sapiens OX=9606 GN=FKBP7 PE=1 SV=2	Q9Y680-3;Q9Y680;Q9Y680-1;H7BZJ4	FKBP7	Peptidyl-prolyl cis-trans isomerase FKBP7	IsMasterProtein	Peptidyl-prolyl cis-trans isomerase FKBP7 OS=Homo sapiens OX=9606 GN=FKBP7 PE=1 SV=2	5	5	42								19.1174	18.7057	18.7321	18.746	18.8128	19.0241	19.4406	19.188	19.1819	0.00921048	0.945793	0.981321	FDR > 0.05	0.418436	0.0108236	0.111021	FDR > 0.05	0
P25398	4131	IsMasterProtein	40S ribosomal protein S12 OS=Homo sapiens OX=9606 GN=RPS12 PE=1 SV=3	P25398	RPS12	40S ribosomal protein S12	IsMasterProtein	40S ribosomal protein S12 OS=Homo sapiens OX=9606 GN=RPS12 PE=1 SV=3	6	6	84	cell organization and biogenesis;metabolic process;transport	cytoplasm;cytosol;membrane;ribosome	RNA binding;structural molecule activity	RPS12	Cytoplasmic Ribosomal Proteins	Ribosome	Peptide chain elongation; Eukaryotic Translation Termination; Viral mRNA Translation; Formation of the ternary complex, and subsequently, the 43S complex; L13a-mediated translational silencing of Ceruloplasmin expression; Selenocysteine synthesis; Nonsense Mediated Decay (NMD) independent of the Exon Junction Complex (EJC); Nonsense Mediated Decay (NMD) enhanced by the Exon Junction Complex (EJC)…	21.2458	21.4201	21.4144	21.0796	20.9773	21.0675	21.0442	21.0922	21.1894	-0.318623	0.00282731	0.166195	FDR > 0.05	-0.251482	0.0108871	0.111176	FDR > 0.05	0
H7C2N5	554	IsMasterProtein	Endosome/lysosome-associated apoptosis and autophagy regulator family member 2 (Fragment) OS=Homo sapiens OX=9606 GN=ELAPOR2 PE=1 SV=1	H7C2N5;A8MWY0-2;A8MWY0;A8MWY0-3;C9JA41	ELAPOR2	Endosome/lysosome-associated apoptosis and autophagy regulator family member 2 (Fragment)	IsMasterProtein	Endosome/lysosome-associated apoptosis and autophagy regulator family member 2 (Fragment) OS=Homo sapiens OX=9606 GN=ELAPOR2 PE=1 SV=1	3	3	12	regulation of biological process;response to stimulus	membrane	receptor activity;signal transducer activity					17.4044	17.4347	17.0308	16.7798	17.0489	17.0736	16.7557	17.0621	16.71	-0.322509	0.0472753	0.386148	FDR > 0.05	-0.447364	0.0109085	0.111176	FDR > 0.05	0
P09543	2598	IsMasterProtein	2',3'-cyclic-nucleotide 3'-phosphodiesterase OS=Homo sapiens OX=9606 GN=CNP PE=1 SV=2	P09543;P09543-2;K7ERC4;C9K0L8;K7ERZ0;K7EN66	CNP	2',3'-cyclic-nucleotide 3'-phosphodiesterase	IsMasterProtein	2',3'-cyclic-nucleotide 3'-phosphodiesterase OS=Homo sapiens OX=9606 GN=CNP PE=1 SV=2	18	17	99	cell communication;cell differentiation;cell organization and biogenesis;metabolic process;response to stimulus	cytoplasm;membrane	catalytic activity;nucleotide binding;RNA binding	CNP	Glial Cell Differentiation; Mecp2 and Associated Rett Syndrome			21.5219	21.6428	21.5394	21.3894	21.4339	21.3665	21.205	21.3399	21.4176	-0.171473	0.0546835	0.40636	FDR > 0.05	-0.247213	0.010948	0.111176	FDR > 0.05	0
J3KQN4	272	IsMasterProtein	60S ribosomal protein L36a OS=Homo sapiens OX=9606 GN=RPL36A PE=1 SV=1	J3KQN4;H7BZ11;P83881;H0Y5B4;H7BY91;H0Y3V9	RPL36A	60S ribosomal protein L36a	IsMasterProtein	60S ribosomal protein L36a OS=Homo sapiens OX=9606 GN=RPL36A PE=1 SV=1	5	2	31	cell organization and biogenesis;metabolic process;transport	cytosol;membrane;ribosome	protein binding;RNA binding;structural molecule activity	RPL36A	Cytoplasmic Ribosomal Proteins	Ribosome		20.5255	20.7721	20.6911	20.5076	20.5383	20.3832	20.3121	20.4872	20.3281	-0.186531	0.0688128	0.426609	FDR > 0.05	-0.287094	0.0109675	0.111176	FDR > 0.05	0
J3KS05	1290	IsMasterProtein	Chromobox protein homolog 1 (Fragment) OS=Homo sapiens OX=9606 GN=CBX1 PE=1 SV=8	P83916;J3KS05;B5MD17;K7ELA4;C9JWS9	CBX1	Chromobox protein homolog 1 (Fragment)	IsMasterProtein	Chromobox protein homolog 1 (Fragment) OS=Homo sapiens OX=9606 GN=CBX1 PE=1 SV=8	5	4	58		nucleus						18.4289	18.2035	18.3517	18.416	18.2832	18.3556	18.7129	18.5386	18.5545	0.0235893	0.791248	0.938639	FDR > 0.05	0.273999	0.0109838	0.111176	FDR > 0.05	0
P61927	2575	IsMasterProtein	60S ribosomal protein L37 OS=Homo sapiens OX=9606 GN=RPL37 PE=1 SV=2	P61927;D6RG19;D6R9X9	RPL37	60S ribosomal protein L37	IsMasterProtein	60S ribosomal protein L37 OS=Homo sapiens OX=9606 GN=RPL37 PE=1 SV=2	4	4	19	cell organization and biogenesis;metabolic process;transport	cytosol;ribosome	metal ion binding;RNA binding;structural molecule activity	RPL37	Cytoplasmic Ribosomal Proteins	Ribosome	Peptide chain elongation; Eukaryotic Translation Termination; Viral mRNA Translation; L13a-mediated translational silencing of Ceruloplasmin expression; Nonsense Mediated Decay (NMD) independent of the Exon Junction Complex (EJC); Selenocysteine synthesis; Nonsense Mediated Decay (NMD) enhanced by the Exon Junction Complex (EJC); GTP hydrolysis and joining of the 60S ribosomal subunit; Major path…	20.8717	21.0872	20.9668	20.9185	21.0604	20.8954	20.8128	20.6531	20.5964	-0.0171661	0.854356	0.959716	FDR > 0.05	-0.287805	0.0109843	0.111176	FDR > 0.05	0
P51580	4293	IsMasterProtein	Thiopurine S-methyltransferase OS=Homo sapiens OX=9606 GN=TPMT PE=1 SV=1	P51580	TPMT	Thiopurine S-methyltransferase	IsMasterProtein	Thiopurine S-methyltransferase OS=Homo sapiens OX=9606 GN=TPMT PE=1 SV=1	3	3	11	metabolic process	cytoplasm;cytosol	catalytic activity	TPMT	Metapathway biotransformation; Methylation Pathways	Drug metabolism - other enzymes	Defective TPMT causes Thiopurine S-methyltransferase deficiency (TPMT deficiency); Methylation	15.592	16.0012	15.6058	15.6469	15.8129	15.6002	15.2783	15.4499	15.3403	-0.0462962	0.706862	0.906089	FDR > 0.05	-0.37683	0.0111195	0.112297	FDR > 0.05	0
P62266	2998	IsMasterProtein	40S ribosomal protein S23 OS=Homo sapiens OX=9606 GN=RPS23 PE=1 SV=3	P62266;D6RD47;D6RDJ2;D6RIX0;D6R9I7	RPS23	40S ribosomal protein S23	IsMasterProtein	40S ribosomal protein S23 OS=Homo sapiens OX=9606 GN=RPS23 PE=1 SV=3	4	4	65	cell organization and biogenesis;metabolic process;transport	cytosol;membrane;ribosome	protein binding;RNA binding;structural molecule activity	RPS23	Cytoplasmic Ribosomal Proteins	Ribosome	Peptide chain elongation; Eukaryotic Translation Termination; Viral mRNA Translation; Formation of the ternary complex, and subsequently, the 43S complex; L13a-mediated translational silencing of Ceruloplasmin expression; Selenocysteine synthesis; Nonsense Mediated Decay (NMD) independent of the Exon Junction Complex (EJC); Nonsense Mediated Decay (NMD) enhanced by the Exon Junction Complex (EJC)…	20.3233	20.7451	20.6152	20.5488	20.6373	20.4621	20.2081	20.262	20.1942	-0.0117772	0.915313	0.974163	FDR > 0.05	-0.339783	0.0111999	0.112613	FDR > 0.05	0
Q9BRA2	3245	IsMasterProtein	Thioredoxin domain-containing protein 17 OS=Homo sapiens OX=9606 GN=TXNDC17 PE=1 SV=1	Q9BRA2;I3L0K2;I3L3M7;I3L2R6	TXNDC17	Thioredoxin domain-containing protein 17	IsMasterProtein	Thioredoxin domain-containing protein 17 OS=Homo sapiens OX=9606 GN=TXNDC17 PE=1 SV=1	5	5	64	metabolic process;regulation of biological process;response to stimulus	cytoplasm;cytosol	antioxidant activity;catalytic activity;protein binding	TXNDC17				20.2369	20.5291	20.432	20.4015	20.496	20.6047	20.8027	20.6786	20.6334	0.101414	0.322077	0.692639	FDR > 0.05	0.305528	0.0112372	0.112741	FDR > 0.05	0
H0YAC7	3368	IsMasterProtein	Coatomer subunit beta' (Fragment) OS=Homo sapiens OX=9606 GN=COPB2 PE=1 SV=1	H0YAC7	COPB2	Coatomer subunit beta' (Fragment)	IsMasterProtein	Coatomer subunit beta' (Fragment) OS=Homo sapiens OX=9606 GN=COPB2 PE=1 SV=1	4	1	24								13.9027	13.4061	13.4541	13.4088	13.59	13.64	12.9758	13.2891	13.1646	-0.0413736	0.776618	0.934836	FDR > 0.05	-0.444495	0.0114642	0.114517	FDR > 0.05	0
P62277	1501	IsMasterProtein	40S ribosomal protein S13 OS=Homo sapiens OX=9606 GN=RPS13 PE=1 SV=2	P62277;J3KMX5;E9PS50	RPS13	40S ribosomal protein S13	IsMasterProtein	40S ribosomal protein S13 OS=Homo sapiens OX=9606 GN=RPS13 PE=1 SV=2	10	10	126	cell organization and biogenesis;metabolic process;regulation of biological process;transport	cytosol;membrane;nucleus;ribosome	protein binding;RNA binding;structural molecule activity	RPS13	Cytoplasmic Ribosomal Proteins	Ribosome	Peptide chain elongation; Eukaryotic Translation Termination; Viral mRNA Translation; Formation of the ternary complex, and subsequently, the 43S complex; L13a-mediated translational silencing of Ceruloplasmin expression; Selenocysteine synthesis; Nonsense Mediated Decay (NMD) independent of the Exon Junction Complex (EJC); Nonsense Mediated Decay (NMD) enhanced by the Exon Junction Complex (EJC)…	21.732	21.5958	21.617	21.6139	21.6865	21.6647	21.4286	21.4271	21.4471	0.0067989	0.922676	0.975152	FDR > 0.05	-0.213996	0.011449	0.114517	FDR > 0.05	0
Q6P587	4323	IsMasterProtein	Acylpyruvase FAHD1, mitochondrial OS=Homo sapiens OX=9606 GN=FAHD1 PE=1 SV=2	Q6P587-3;Q6P587-2;Q6P587	FAHD1	Acylpyruvase FAHD1, mitochondrial	IsMasterProtein	Acylpyruvase FAHD1, mitochondrial OS=Homo sapiens OX=9606 GN=FAHD1 PE=1 SV=2	5	5	50	metabolic process	cytoplasm;cytosol;membrane;mitochondrion	catalytic activity;metal ion binding	FAHD1		Metabolic pathways; Tyrosine metabolism		18.8697	18.9128	18.6632	18.4208	18.431	18.5731	18.4599	18.441	18.6504	-0.340288	0.00583241	0.20549	FDR > 0.05	-0.298134	0.0119157	0.114594	FDR > 0.05	0
Q9NPQ8	3634	IsMasterProtein	Synembryn-A OS=Homo sapiens OX=9606 GN=RIC8A PE=1 SV=3	Q9NPQ8-3;Q9NPQ8-4;Q9NPQ8;Q9NPQ8-2;H0YEN0;E9PI04	RIC8A	Synembryn-A	IsMasterProtein	Synembryn-A OS=Homo sapiens OX=9606 GN=RIC8A PE=1 SV=3	8	7	30	cell organization and biogenesis;cellular component movement;regulation of biological process;response to stimulus	cytoplasm;membrane	enzyme regulator activity;protein binding	RIC8A				19.6281	19.7361	19.6259	19.3705	19.4719	19.2943	19.2652	19.4885	19.4361	-0.284458	0.00844099	0.218655	FDR > 0.05	-0.266751	0.011837	0.114594	FDR > 0.05	0
Q99614	3530	IsMasterProtein	Tetratricopeptide repeat protein 1 OS=Homo sapiens OX=9606 GN=TTC1 PE=1 SV=1	Q99614	TTC1	Tetratricopeptide repeat protein 1	IsMasterProtein	Tetratricopeptide repeat protein 1 OS=Homo sapiens OX=9606 GN=TTC1 PE=1 SV=1	6	6	37	metabolic process	cytosol;membrane	protein binding	TTC1				18.8656	19.2095	19.1541	19.3823	19.6087	19.3408	19.7209	19.4172	19.3309	0.367494	0.0208139	0.293636	FDR > 0.05	0.413238	0.0117528	0.114594	FDR > 0.05	0
Q8WVX9	3077	IsMasterProtein	Fatty acyl-CoA reductase 1 OS=Homo sapiens OX=9606 GN=FAR1 PE=1 SV=1	E9PNW8;Q8WVX9	FAR1	Fatty acyl-CoA reductase 1	IsMasterProtein	Fatty acyl-CoA reductase 1 OS=Homo sapiens OX=9606 GN=FAR1 PE=1 SV=1	3	3	18	metabolic process	membrane;organelle lumen	catalytic activity	FAR1		Peroxisome	Wax biosynthesis	16.15	15.9593	16.2474	15.745	15.9803	15.7773	15.624	15.8591	15.8619	-0.284728	0.0266222	0.310338	FDR > 0.05	-0.337239	0.0119218	0.114594	FDR > 0.05	0
Q9UKJ3	4301	IsMasterProtein	G patch domain-containing protein 8 OS=Homo sapiens OX=9606 GN=GPATCH8 PE=1 SV=2	Q9UKJ3-2;Q9UKJ3	GPATCH8	G patch domain-containing protein 8	IsMasterProtein	G patch domain-containing protein 8 OS=Homo sapiens OX=9606 GN=GPATCH8 PE=1 SV=2	3	3	11			metal ion binding;protein binding;RNA binding	GPATCH8				16.6474	16.3549	16.5931	16.7459	16.7067	16.7299	16.9146	16.756	16.7754	0.195669	0.0585795	0.414009	FDR > 0.05	0.283495	0.0117817	0.114594	FDR > 0.05	0
Q969S3	3924	IsMasterProtein	Zinc finger protein 622 OS=Homo sapiens OX=9606 GN=ZNF622 PE=1 SV=1	Q969S3	ZNF622	Zinc finger protein 622	IsMasterProtein	Zinc finger protein 622 OS=Homo sapiens OX=9606 GN=ZNF622 PE=1 SV=1	3	3	12	regulation of biological process;response to stimulus	cytoplasm;cytosol;Golgi;nucleus	metal ion binding;protein binding;RNA binding	ZNF622				17.4616	17.4751	18.0385	18.1111	17.9393	17.8441	18.1636	18.1533	18.0601	0.306452	0.0690206	0.426609	FDR > 0.05	0.467275	0.0115638	0.114594	FDR > 0.05	0
Q12778	156	IsMasterProtein	Forkhead box protein O1 OS=Homo sapiens OX=9606 GN=FOXO1 PE=1 SV=2	Q12778;O43524;A8MYZ6	FOXO1	Forkhead box protein O1	IsMasterProtein	Forkhead box protein O1 OS=Homo sapiens OX=9606 GN=FOXO1 PE=1 SV=2	2	2	8	cell communication;cell death;cell differentiation;cellular homeostasis;metabolic process;regulation of biological process;response to stimulus	cytoplasm;cytosol;mitochondrion;nucleus	DNA binding;protein binding	FOXO1	Androgen receptor signaling pathway; Energy Metabolism; Integrated Breast Cancer Pathway; Leptin signaling pathway; Follicle Stimulating Hormone (FSH) signaling pathway; Signaling Pathways in Glioblastoma; B Cell Receptor Signaling Pathway; AGE/RAGE pathway; Adipogenesis; Constitutive Androstane Receptor Pathway; Copper homeostasis; Melatonin metabolism and effects; Rac1/Pak1/p38/MMP-2 pathway; T…	Insulin resistance; AGE-RAGE signaling pathway in diabetic complications; Insulin signaling pathway; AMPK signaling pathway; Prostate cancer; Longevity regulating pathway; FoxO signaling pathway; Transcriptional misregulation in cancer; Longevity regulating pathway - multiple species; Glucagon signaling pathway; Thyroid hormone signaling pathway; Pathways in cancer	AKT phosphorylates targets in the nucleus; AKT-mediated inactivation of FOXO1A; MAPK6/MAPK4 signaling; Interleukin-4 and 13 signaling; Constitutive Signaling by AKT1 E17K in Cancer	15.2384	15.5254	15.7224	15.8608	15.6108	15.7166	16.0431	15.8742	15.7832	0.233947	0.104042	0.472312	FDR > 0.05	0.404771	0.0118801	0.114594	FDR > 0.05	0
Q9NW13	3340	IsMasterProtein	RNA-binding protein 28 OS=Homo sapiens OX=9606 GN=RBM28 PE=1 SV=3	Q9NW13;Q9NW13-2;C9JAA9;C9JE21	RBM28	RNA-binding protein 28	IsMasterProtein	RNA-binding protein 28 OS=Homo sapiens OX=9606 GN=RBM28 PE=1 SV=3	11	11	64	metabolic process	nucleus;spliceosomal complex	RNA binding	RBM28		Ribosome biogenesis in eukaryotes	Major pathway of rRNA processing in the nucleolus and cytosol	19.042	18.9543	19.1694	19.3485	19.1479	19.125	19.3104	19.3703	19.3055	0.151906	0.115999	0.49429	FDR > 0.05	0.273492	0.011813	0.114594	FDR > 0.05	0
Q96IJ6	4107	IsMasterProtein	Mannose-1-phosphate guanyltransferase alpha OS=Homo sapiens OX=9606 GN=GMPPA PE=1 SV=1	Q96IJ6;Q96IJ6-2;A0A087WUI8;A0A0U1RRC2;F8WD54	GMPPA	Mannose-1-phosphate guanyltransferase alpha	IsMasterProtein	Mannose-1-phosphate guanyltransferase alpha OS=Homo sapiens OX=9606 GN=GMPPA PE=1 SV=1	5	5	37	metabolic process	cytoplasm	catalytic activity;protein binding	GMPPA		Fructose and mannose metabolism; Amino sugar and nucleotide sugar metabolism; Metabolic pathways	Synthesis of GDP-mannose	17.9661	18.0332	17.9157	17.8421	17.8474	17.8221	17.7154	17.8478	17.6212	-0.134475	0.116411	0.494706	FDR > 0.05	-0.24354	0.0115371	0.114594	FDR > 0.05	0
Q8WZ42	1932	IsMasterProtein	Titin OS=Homo sapiens OX=9606 GN=TTN PE=1 SV=4	Q8WZ42-4;Q8WZ42-5;Q8WZ42-3;Q8WZ42-13;Q8WZ42-11;Q8WZ42-10;Q8WZ42-9;A0A0A0MTS7;A0A0A0MRA3;Q8WZ42-7;Q8WZ42-8;Q8WZ42-2;Q8WZ42;Q8WZ42-12	TTN	Titin	IsMasterProtein	Titin OS=Homo sapiens OX=9606 GN=TTN PE=1 SV=4	2	2	4	cell organization and biogenesis;cellular component movement;metabolic process;regulation of biological process;response to stimulus;transport	chromosome;cytoplasm;cytosol;extracellular;nucleus	catalytic activity;metal ion binding;nucleotide binding;protein binding;structural molecule activity	TTN	Striated Muscle Contraction	Dilated cardiomyopathy; Hypertrophic cardiomyopathy (HCM)	Platelet degranulation ; Striated Muscle Contraction	15.3562	15.3055	15.3899	15.5182	15.5401	15.6166	16.1045	15.744	15.4765	0.207779	0.159862	0.541734	FDR > 0.05	0.42446	0.011806	0.114594	FDR > 0.05	0
Q8NDX5	979	IsMasterProtein	Polyhomeotic-like protein 3 OS=Homo sapiens OX=9606 GN=PHC3 PE=1 SV=1	Q8NDX5-7;Q8NDX5;Q8NDX5-2	PHC3	Polyhomeotic-like protein 3	IsMasterProtein	Polyhomeotic-like protein 3 OS=Homo sapiens OX=9606 GN=PHC3 PE=1 SV=1	2	1	8	development;regulation of biological process	nucleus	DNA binding;metal ion binding;protein binding	PHC3			RUNX1 interacts with co-factors whose precise effect on RUNX1 targets is not known; SUMOylation of chromatin organization proteins; Regulation of PTEN gene transcription; Transcriptional Regulation by E2F6; SUMOylation of DNA damage response and repair proteins; Oxidative Stress Induced Senescence; SUMOylation of RNA binding proteins	15.9453	16.0278	15.7771	16.149	16.1154	15.9031	16.1702	16.2443	16.2126	0.139109	0.169726	0.556648	FDR > 0.05	0.292326	0.0116677	0.114594	FDR > 0.05	0
Q5T1M5	3196	IsMasterProtein	FK506-binding protein 15 OS=Homo sapiens OX=9606 GN=FKBP15 PE=1 SV=2	Q5T1M5;Q5T1M5-2;Q5T1M5-3	FKBP15	FK506-binding protein 15	IsMasterProtein	FK506-binding protein 15 OS=Homo sapiens OX=9606 GN=FKBP15 PE=1 SV=2	8	8	38	cell differentiation;cell organization and biogenesis;cellular component movement;metabolic process;regulation of biological process;transport	cytoplasm;cytoskeleton;endosome;extracellular;Golgi;membrane;nucleus	catalytic activity;motor activity;protein binding;structural molecule activity;transporter activity	FKBP15	TYROBP Causal Network			18.7697	18.9905	18.9869	18.9973	19.0574	19.0761	19.2827	19.2131	19.0761	0.127907	0.179607	0.567709	FDR > 0.05	0.274923	0.0118361	0.114594	FDR > 0.05	0
O14617	1255	IsMasterProtein	AP-3 complex subunit delta-1 OS=Homo sapiens OX=9606 GN=AP3D1 PE=1 SV=1	O14617;O14617-5;O14617-4;O14617-2;O14617-3;A0A2R8Y611;A0A2R8Y4J3;K7ELX8;K7ERW8	AP3D1	AP-3 complex subunit delta-1	IsMasterProtein	AP-3 complex subunit delta-1 OS=Homo sapiens OX=9606 GN=AP3D1 PE=1 SV=1	21	21	138	cell organization and biogenesis;cellular component movement;metabolic process;regulation of biological process;transport	cytoplasm;Golgi;membrane	transporter activity	AP3D1		Lysosome		20.4343	20.6593	20.624	20.4659	20.5193	20.4896	20.3287	20.3267	20.3454	-0.0809599	0.317405	0.690096	FDR > 0.05	-0.238959	0.0118482	0.114594	FDR > 0.05	0
O43299	1254	IsMasterProtein	AP-5 complex subunit zeta-1 OS=Homo sapiens OX=9606 GN=AP5Z1 PE=1 SV=2	O43299;A0A3B3IS81	AP5Z1	AP-5 complex subunit zeta-1	IsMasterProtein	AP-5 complex subunit zeta-1 OS=Homo sapiens OX=9606 GN=AP5Z1 PE=1 SV=2	2	2	8	metabolic process;response to stimulus;transport	cytoplasm;nucleus	protein binding	AP5Z1				17.3442	16.9157	16.7764	16.8269	16.8615	16.9035	16.7708	16.429	16.4554	-0.148145	0.338563	0.706947	FDR > 0.05	-0.460364	0.0115271	0.114594	FDR > 0.05	0
Q14974	706	IsMasterProtein	Importin subunit beta-1 OS=Homo sapiens OX=9606 GN=KPNB1 PE=1 SV=2	Q14974;Q14974-2;J3KTM9;J3QKQ5;J3QR48;J3QRG4	KPNB1	Importin subunit beta-1	IsMasterProtein	Importin subunit beta-1 OS=Homo sapiens OX=9606 GN=KPNB1 PE=1 SV=2	25	25	224	cell organization and biogenesis;cellular component movement;metabolic process;regulation of biological process;response to stimulus;transport	cytoplasm;cytosol;extracellular;membrane;nucleus;organelle lumen	metal ion binding;protein binding;RNA binding;transporter activity	KPNB1	Sterol Regulatory Element-Binding Proteins (SREBP) signalling	RNA transport	ISG15 antiviral mechanism; NS1 Mediated Effects on Host Pathways; Nuclear import of Rev protein; Neutrophil degranulation; Regulation of cholesterol biosynthesis by SREBP (SREBF); Transport of Ribonucleoproteins into the Host Nucleus; Activation of DNA fragmentation factor	21.7167	21.7942	21.9525	21.8174	21.7252	21.6914	21.4926	21.5833	21.6115	-0.0764858	0.380039	0.734295	FDR > 0.05	-0.258686	0.0118762	0.114594	FDR > 0.05	0
Q86UP2	4648	IsMasterProtein	Kinectin OS=Homo sapiens OX=9606 GN=KTN1 PE=1 SV=1	Q86UP2;Q86UP2-4;Q86UP2-2;Q86UP2-3;G3V4Y7;B7Z6P3;G3V5G2;H0YJZ8;G3V5P0;H0YJP2;H0YJV5	KTN1	Kinectin	IsMasterProtein	Kinectin OS=Homo sapiens OX=9606 GN=KTN1 PE=1 SV=1	53	53	344	cellular component movement;metabolic process	endoplasmic reticulum;membrane;organelle lumen	protein binding;RNA binding	KTN1			Post-translational protein phosphorylation; Regulation of Insulin-like Growth Factor (IGF) transport and uptake by Insulin-like Growth Factor Binding Proteins (IGFBPs); RHO GTPases activate KTN1	22.7785	22.7326	22.7276	22.7269	22.8087	22.8442	22.999	22.9647	22.9088	0.0470208	0.504568	0.816565	FDR > 0.05	0.211253	0.0118417	0.114594	FDR > 0.05	0
Q8IUR0	1867	IsMasterProtein	Trafficking protein particle complex subunit 5 OS=Homo sapiens OX=9606 GN=TRAPPC5 PE=1 SV=1	Q8IUR0	TRAPPC5	Trafficking protein particle complex subunit 5	IsMasterProtein	Trafficking protein particle complex subunit 5 OS=Homo sapiens OX=9606 GN=TRAPPC5 PE=1 SV=1	2	2	8	cell organization and biogenesis;transport	cytosol;endoplasmic reticulum;Golgi;membrane	protein binding	TRAPPC5			RAB GEFs exchange GTP for GDP on RABs; COPII (Coat Protein 2) Mediated Vesicle Transport	15.1012	14.9705	14.9864	14.8679	14.8609	15.2138	14.8103	14.6372	14.5623	-0.0385531	0.738122	0.917523	FDR > 0.05	-0.349473	0.0117556	0.114594	FDR > 0.05	0
Q5TD07	1654	IsMasterProtein	Ribosyldihydronicotinamide dehydrogenase [quinone] OS=Homo sapiens OX=9606 GN=NQO2 PE=1 SV=1	Q5TD07;P16083	NQO2	Ribosyldihydronicotinamide dehydrogenase [quinone]	IsMasterProtein	Ribosyldihydronicotinamide dehydrogenase [quinone] OS=Homo sapiens OX=9606 GN=NQO2 PE=1 SV=1	3	3	23	metabolic process;regulation of biological process;response to stimulus	cytosol	catalytic activity;metal ion binding;nucleotide binding;protein binding	NQO2	Photodynamic therapy-induced NFE2L2 (NRF2) survival signaling			16.8401	16.772	16.4839	16.2674	16.2451	16.406	16.3112	16.4787	16.3251	-0.392509	0.00444777	0.190589	FDR > 0.05	-0.327009	0.0121288	0.115495	FDR > 0.05	0
P49720	863	IsMasterProtein	Proteasome subunit beta type-3 OS=Homo sapiens OX=9606 GN=PSMB3 PE=1 SV=2	P49720;A0A087WUL2;A0A087WY10;A0A087WXQ8	PSMB3	Proteasome subunit beta type-3	IsMasterProtein	Proteasome subunit beta type-3 OS=Homo sapiens OX=9606 GN=PSMB3 PE=1 SV=2	7	7	54	metabolic process;regulation of biological process;response to stimulus;transport	cytoplasm;cytosol;nucleus;proteasome	catalytic activity;enzyme regulator activity;protein binding	PSMB3	Proteasome Degradation	Proteasome	Regulation of RAS by GAPs; CDT1 association with the CDC6:ORC:origin complex; Downstream TCR signaling; UCH proteinases; NIK-->noncanonical NF-kB signaling; Hh mutants that don't undergo autocatalytic processing are degraded by ERAD; SCF-beta-TrCP mediated degradation of Emi1; Cross-presentation of soluble exogenous antigens (endosomes); Separation of Sister Chromatids; Vpu mediated degradation o…	19.0318	19.2087	19.4058	19.0522	18.8134	18.8911	18.7377	18.8337	19.0008	-0.296498	0.0294604	0.318059	FDR > 0.05	-0.358013	0.0121759	0.115495	FDR > 0.05	0
P62857	4639	IsMasterProtein	40S ribosomal protein S28 OS=Homo sapiens OX=9606 GN=RPS28 PE=1 SV=1	P62857	RPS28	40S ribosomal protein S28	IsMasterProtein	40S ribosomal protein S28 OS=Homo sapiens OX=9606 GN=RPS28 PE=1 SV=1	2	2	50	cell organization and biogenesis;metabolic process;transport	cytosol;ribosome	protein binding;RNA binding;structural molecule activity	RPS28	Cytoplasmic Ribosomal Proteins	Ribosome	Peptide chain elongation; Eukaryotic Translation Termination; Viral mRNA Translation; Formation of the ternary complex, and subsequently, the 43S complex; L13a-mediated translational silencing of Ceruloplasmin expression; Selenocysteine synthesis; Nonsense Mediated Decay (NMD) independent of the Exon Junction Complex (EJC); Nonsense Mediated Decay (NMD) enhanced by the Exon Junction Complex (EJC)…	19.2362	19.0981	19.1063	19.4457	19.3642	19.3804	19.885	19.4471	19.3272	0.249935	0.0872805	0.44834	FDR > 0.05	0.406287	0.0120943	0.115495	FDR > 0.05	0
Q9Y3C1	2118	IsMasterProtein	Nucleolar protein 16 OS=Homo sapiens OX=9606 GN=NOP16 PE=1 SV=2	Q9Y3C1;A0A087X2G6;Q9Y3C1-2;D6RIC3;Q9Y3C1-3;A0A0C4DGU5	NOP16	Nucleolar protein 16	IsMasterProtein	Nucleolar protein 16 OS=Homo sapiens OX=9606 GN=NOP16 PE=1 SV=2	3	3	16		nucleus	RNA binding	NOP16				18.321	18.1129	18.4079	18.4475	18.4545	18.4461	18.711	18.5189	18.4945	0.168786	0.107115	0.479145	FDR > 0.05	0.294185	0.0120526	0.115495	FDR > 0.05	0
Q13347	503	IsMasterProtein	Eukaryotic translation initiation factor 3 subunit I OS=Homo sapiens OX=9606 GN=EIF3I PE=1 SV=1	Q13347;Q5TFK1	EIF3I	Eukaryotic translation initiation factor 3 subunit I	IsMasterProtein	Eukaryotic translation initiation factor 3 subunit I OS=Homo sapiens OX=9606 GN=EIF3I PE=1 SV=1	8	8	49	cell organization and biogenesis;metabolic process;regulation of biological process	cytoplasm;cytosol	protein binding;RNA binding	EIF3I	Translation Factors	RNA transport	Formation of the ternary complex, and subsequently, the 43S complex; L13a-mediated translational silencing of Ceruloplasmin expression; Translation initiation complex formation; GTP hydrolysis and joining of the 60S ribosomal subunit; Formation of a pool of free 40S subunits; Ribosomal scanning and start codon recognition	19.6504	19.5872	19.7625	19.6295	19.4924	19.5275	19.8947	19.9862	19.8506	-0.11695	0.170474	0.557601	FDR > 0.05	0.243806	0.0122749	0.115495	FDR > 0.05	0
P25787	1128	IsMasterProtein	Proteasome subunit alpha type-2 OS=Homo sapiens OX=9606 GN=PSMA2 PE=1 SV=2	P25787;H3BT36;C9JCK5	PSMA2	Proteasome subunit alpha type-2	IsMasterProtein	Proteasome subunit alpha type-2 OS=Homo sapiens OX=9606 GN=PSMA2 PE=1 SV=2	8	8	68	metabolic process;regulation of biological process;response to stimulus;transport	cytoplasm;cytosol;extracellular;nucleus;organelle lumen;proteasome	catalytic activity;protein binding	PSMA2	Proteasome Degradation	Proteasome	Regulation of RAS by GAPs; CDT1 association with the CDC6:ORC:origin complex; Downstream TCR signaling; UCH proteinases; NIK-->noncanonical NF-kB signaling; Hh mutants that don't undergo autocatalytic processing are degraded by ERAD; SCF-beta-TrCP mediated degradation of Emi1; Neutrophil degranulation; Cross-presentation of soluble exogenous antigens (endosomes); Separation of Sister Chromatids; …	20.6612	20.724	20.9183	20.7065	20.615	20.5924	20.3217	20.5659	20.5243	-0.129864	0.207525	0.597607	FDR > 0.05	-0.297215	0.0122078	0.115495	FDR > 0.05	0
Q92835	2926	IsMasterProtein	Phosphatidylinositol 3,4,5-trisphosphate 5-phosphatase 1 OS=Homo sapiens OX=9606 GN=INPP5D PE=1 SV=2	Q92835-2;Q92835-3;H0Y5Q9;Q92835	INPP5D	Phosphatidylinositol 3,4,5-trisphosphate 5-phosphatase 1	IsMasterProtein	Phosphatidylinositol 3,4,5-trisphosphate 5-phosphatase 1 OS=Homo sapiens OX=9606 GN=INPP5D PE=1 SV=2	5	4	17	cell death;cellular component movement;metabolic process;regulation of biological process;response to stimulus	cytoplasm;cytoskeleton;cytosol;membrane	catalytic activity;protein binding	INPP5D	B Cell Receptor Signaling Pathway; IL-3 Signaling Pathway; Kit receptor signaling pathway; IL-4 Signaling Pathway; EGF/EGFR Signaling Pathway	Phosphatidylinositol signaling system; Fc gamma R-mediated phagocytosis; Inositol phosphate metabolism; B cell receptor signaling pathway; Fc epsilon RI signaling pathway	Synthesis of IP3 and IP4 in the cytosol; PECAM1 interactions; Downstream TCR signaling; Synthesis of PIPs at the plasma membrane; Interleukin receptor SHC signaling	17.3921	17.3616	17.0849	16.9791	17.1987	17.2431	16.7942	16.9936	17.0069	-0.139232	0.245917	0.631218	FDR > 0.05	-0.347946	0.0123178	0.115495	FDR > 0.05	0
P54886	1736	IsMasterProtein	Delta-1-pyrroline-5-carboxylate synthase OS=Homo sapiens OX=9606 GN=ALDH18A1 PE=1 SV=2	P54886;P54886-2	ALDH18A1	Delta-1-pyrroline-5-carboxylate synthase	IsMasterProtein	Delta-1-pyrroline-5-carboxylate synthase OS=Homo sapiens OX=9606 GN=ALDH18A1 PE=1 SV=2	17	17	89	metabolic process	cytoplasm;cytosol;membrane;mitochondrion	catalytic activity;nucleotide binding;protein binding;RNA binding	ALDH18A1	Amino Acid metabolism; Urea cycle and metabolism of amino groups	Arginine and proline metabolism; Biosynthesis of amino acids; Metabolic pathways	Amino acid synthesis and interconversion (transamination)	20.2586	20.0995	20.0951	19.9946	20.0808	20.1271	19.9341	19.893	19.9282	-0.0835903	0.29281	0.665279	FDR > 0.05	-0.232622	0.0121501	0.115495	FDR > 0.05	0
O15541	1753	IsMasterProtein	E3 ubiquitin-protein ligase RNF113A OS=Homo sapiens OX=9606 GN=RNF113A PE=1 SV=1	O15541	RNF113A	E3 ubiquitin-protein ligase RNF113A	IsMasterProtein	E3 ubiquitin-protein ligase RNF113A OS=Homo sapiens OX=9606 GN=RNF113A PE=1 SV=1	3	3	12	metabolic process	spliceosomal complex	metal ion binding;protein binding	RNF113A				16.9391	17.2167	17.234	17.2224	17.2505	17.2342	17.6376	17.3369	17.3986	0.105814	0.342946	0.71214	FDR > 0.05	0.327776	0.0123023	0.115495	FDR > 0.05	0
P62937	3307	IsMasterProtein	Peptidyl-prolyl cis-trans isomerase A OS=Homo sapiens OX=9606 GN=PPIA PE=1 SV=2	P62937;F8WE65;C9J5S7;Q9Y536;E5RIZ5;P0DN26;A0A0B4J2A2;F5H284;P0DN37;A0A0H2UH34;A0A075B767	PPIA	Peptidyl-prolyl cis-trans isomerase A	IsMasterProtein	Peptidyl-prolyl cis-trans isomerase A OS=Homo sapiens OX=9606 GN=PPIA PE=1 SV=2	15	6	342	cell organization and biogenesis;cellular component movement;metabolic process;regulation of biological process;response to stimulus;transport	cytoplasm;cytosol;extracellular;membrane;nucleus;organelle lumen	catalytic activity;protein binding;RNA binding	PPIA	Prolactin Signaling Pathway		Budding and maturation of HIV virion; Gene and protein expression by JAK-STAT signaling after Interleukin-12 stimulation; Minus-strand DNA synthesis; Binding and entry of HIV virion; Basigin interactions; APOBEC3G mediated resistance to HIV-1 infection; Uncoating of the HIV Virion; Calcineurin activates NFAT; Platelet degranulation ; Plus-strand DNA synthesis; Integration of provirus; Neutrophil …	24.0508	24.3005	24.4235	24.4022	24.2723	24.2769	24.6108	24.5416	24.5432	0.0589001	0.566397	0.849352	FDR > 0.05	0.306958	0.0122497	0.115495	FDR > 0.05	0
P62166	2297	IsMasterProtein	Neuronal calcium sensor 1 OS=Homo sapiens OX=9606 GN=NCS1 PE=1 SV=2	P62166-2;P62166	NCS1	Neuronal calcium sensor 1	IsMasterProtein	Neuronal calcium sensor 1 OS=Homo sapiens OX=9606 GN=NCS1 PE=1 SV=2	2	2	10	regulation of biological process;response to stimulus;transport	cytoplasm;cytosol;Golgi;membrane	metal ion binding;protein binding;transporter activity	NCS1				15.6839	15.8816	15.8219	15.7491	15.7763	15.8676	15.6486	15.5124	15.353	0.00187638	0.984477	0.993208	FDR > 0.05	-0.291128	0.0121904	0.115495	FDR > 0.05	0
[truncated: 4,046 more rows]

## Sheet: TimeCourse_analysis
Accession	Description	Biological.Process	Cellular.Component	Molecular.Function	Pfam.IDs	GO.Accessions	Entrez.Gene.ID	Ensembl.Gene.ID	Gene.Symbol	KEGG.Pathways	Reactome.Pathway.Accessions	Reactome.Pathway.Accessions.All	Reactome.Pathways	Number.of.Protein.Pathway.Groups	D0_1	D1_1	D3_1	D0_2	D1_2	D3_2	D0_3	D1_3	D3_3	rank	endothelial_Significant_D1vsD0	endothelial_Significant_D3vsD0	Mitocarta
[truncated: 4,611 more rows]
