# Supplementary material for: The cGAS–STING pathway drives type I IFN immunopathology in COVID-19
Source: Nature. 2022 Jan 19;603(7899):145–51. doi: 10.1038/s41586-022-04421-w (PMC8891013; doi:10.1038/s41586-022-04421-w)
Supplement: Supplementary file 6 — Source Data Fig. 1 [file 41586_2022_4421_MOESM6_ESM.xlsx]

## Sheet: Fig 1b
	Cell numbers/mm2
Group	CLE					COVID-19
Macrophages	174.02	63.7255	105.392	102.941	127.451	497.549	257.353	453.431	205.882	286.667	400	115.196	185.333	727.941	551.471
Neutrophils	26.9608	284.314	44.1176	46.5686	90.6863	166.667	147.059	53.9216	117.647	117.647	72	313.333	66.1765	127.451	17.1569
T cells	436.275	995.098	205.882	1024.51	2742.65	575.98	386.765	888.48	794.118	353.333	358.667	0	0	58.8235	431.373
pDCs	110.294	340.686	176.471	294.118	458.333	12.2549	63.7255	36.7647	105.392	72	40	0	8	46.5686	12.2549

## Sheet: Fig 1d
% of CD163+/Ifnβ+ cells		% of CD31+/Ifnβ+ cells
CLE	COVID-19	CLE	COVID-19
2.58303	51.0144	17.5042	4.25578
4.24944	68.404	6.60263	5.4605
0.816315	36.6427	7.51397	29.0714
1.49796	42.5573	2.97597	12.1112
2.25463	42.0037	30.1504	27.7475
	9.25252		28.3062
	50.5931		30.4746
	27.4928		36.6153
	11.0198		86.3304
	71.7818		13.258

## Sheet: Fig 1f
	% of Ifnβ+ cells among:
	Macrophages	Endothelial cells	Other cells
CLE-12	2.25463	30.1504	67.595
CLE-13	2.58303	17.5042	79.9128
CLE-14	4.24944	6.60263	89.1479
CLE-15	0.816315	7.51397	91.6697
CLE-16	1.49796	2.97597	95.5261
COVID-01	27.4928	36.6153	35.8918
COVID-02	11.0198	86.3304	2.64976
COVID-03	71.7818	13.258	14.9602
COVID-04	51.0144	4.25578	44.7298
COVID-05	50.5931	30.4746	18.9323
COVID-06	42.5573	12.1112	45.3314
COVID-07	9.25252	28.3062	62.4413
COVID-08	68.404	5.4605	26.1355
COVID-09	42.0037	27.7475	30.2488
COVID-10	36.6427	29.0714	34.286

## Sheet: Fig 1k
Cl. Casp3+ CD31+ cells
HD	CLE	COVID-19
4.5679	4.22705	8.60119
0	9.50855	24.375
0	0	21.5476
2.22222	7.48663	13.125
0	2.38095	9.19643
6.875	6.94444	8.52273
10		21.3492
0		11.3095
		23.125
		10.3958

## Sheet: Fig 1l
Correlation
Cl. Casp3+ cells	IFNβ intensity
193.627	8570000
220.588	27600000
176.471	6190000
90.6863	698000
151.961	5400000
88.2353	1520000
127.451	4530000
19.6078	5110000
