# Supplementary material for: The cGAS–STING pathway drives type I IFN immunopathology in COVID-19
Source: Nature. 2022 Jan 19;603(7899):145–51. doi: 10.1038/s41586-022-04421-w (PMC8891013; doi:10.1038/s41586-022-04421-w)
Supplement: Supplementary file 7 — Source Data Fig. 2 [file 41586_2022_4421_MOESM7_ESM.xlsx]

## Sheet: Fig 2b
CD163+ cells with DAPI particles/mm2
HD	COVID-19
2.08333	3.125
0	1.02041
0	8.16327
0	5.8309
0	2.36686
0	0
0	2.04082
0	2.04082
1.09739	0
	5.44218

## Sheet: Fig 2c
cGAMP in skin (pg/mL)
HD	COVID-19
0	37.6579
0	11.9207
0	21.0272
	0
	0
	9.76118
	0
	61.0473
	16.1825
	17.9575

## Sheet: Fig 2e
p-STING+ CD163+/mm2 in skin
HD	COVID-19
3.663	36.7647
1.4652	49.0196
0	100.49
0.732601	122.549
0.75	7.35294
1.25	73.5294
2	2.45098
1.75	10.989
4	2.9304
3.5

## Sheet: Fig 2g
	% of p-STING+ cells among:
	Macrophages	Endothelial cells
COVID-02	98.8794	1.12063
COVID-03	94.688	5.312
COVID-05	96.8392	3.16083
COVID-07	89.7868	10.2132
COVID-08	100	0
COVID-09	49.505	50.495
COVID-10	96.8338	3.16616

## Sheet: Fig. 2h
	Healthy skin + Medium				Healthy skin + H-151				COVID-19 skin + Medium			COVID-19 skin + H-151
IFI35	125.04	84.12	96.41	98.34	96.29	151.48	54.95	113.41	174.13	194.97	208.41	101.81	125.13	151.2
IRF7	173.56	154.95	221.25	211.7	137.82	222.17	240.41	152.86	472.11	330.17	519.85	312.67	219.36	360.48
MX1	606.53	641.94	1316.4	615.99	449.34	378.7	342.29	1131.62	3061.99	3513.55	4954.33	749.76	1030.08	1562.06

## Sheet: Fig. 2j
p-STING+ CD163+/mm2 in lung
early DAD (<10d)	late DAD (>14d)
23	4
16	0
15	1
16	0

## Sheet: Fig 2l
MxA+ cells (%)
early DAD (<10d)	late DAD (>14d)
60	17
87	48
73	18
77	15
