# Supplementary material for: The cGAS–STING pathway drives type I IFN immunopathology in COVID-19
Source: Nature. 2022 Jan 19;603(7899):145–51. doi: 10.1038/s41586-022-04421-w (PMC8891013; doi:10.1038/s41586-022-04421-w)
Supplement: Supplementary file 8 — Source Data Fig. 3 [file 41586_2022_4421_MOESM8_ESM.xlsx]

## Sheet: Fig. 3b
	Interferon beta volume (mm3) per field of view.
	uninfected	SARS-CoV-2	SARS-CoV-2; H-151
#1	1786.85	8879.84	0
#2	238	45276.9	0
#3	1158.75	38026.8	0
#4	1236.46	8586.13	398.957
#5	537.954	15858.8
#6	879.135	56865.7
#7		33361.6

## Sheet: Fig. 3c
	Interferon beta volume (mm3) per field of view.						Cleaved caspase volume (mm3) per field of view.
	SARS-CoV-2	SARS-CoV-2; H-151					SARS-CoV-2	SARS-CoV-2; H-151
#1	34570.7	144.616				#1	4159.75	310.378
#2	11749.2	289.093				#2	15110.7	118.903
#3	15642.6	182.789				#3	22199.6	341.377
#4	23357.1	23.069				#4	5052.59	651.418
						#5		309.951

## Sheet: Fig 3e
	IFNB1				IFNL1				MX1
Uninfected	Vehicle SARS-Cov-2	H-151 SARS-Cov-2		Uninfected	Vehicle SARS-Cov-2	H-151 SARS-Cov-2		Uninfected	Vehicle SARS-Cov-2	H-151 SARS-Cov-2
1.28432e-05	0.00031807	4.21128e-05		1.76406e-05	0.000226804	3.53007e-05		0.01776	0.04418	0.01542
2.66863e-05	0.00017147	2.33154e-05		3.82743e-05	0.000173	0.000135679		0.01082	0.04	0.01122
1.34777e-05	9.20039e-05	2.17714e-05		1.70219e-05	0.000118774	1.06915e-05		0.0349	0.03225	0.00563
5.0029e-05	0.000151912	5.93189e-05			0.000199199	6.98948e-05		0.03121	0.05219	0.00727
	0.000133322	6.76946e-05			0.000182854	3.9546e-05			0.02006	0.02011
	CD31				F3				TFPI
Uninfected	Vehicle SARS-Cov-2	H-151 SARS-Cov-2		Uninfected	Vehicle SARS-Cov-2	H-151 SARS-Cov-2		Uninfected	Vehicle SARS-Cov-2	H-151 SARS-Cov-2
0.64088	0.00103	0.34033		0.10516	0.22342	0.05428		0.05756	0.00133	0.02219
0.83505	0.00122	1.11009		0.07006	0.22459	0.13724		0.04902	0.00244	0.02504
1.04301	0.53514	0.57158		0.19655	0.20618	0.17298		0.02016	0.01373	0.02279
0.6	0.26607	1.50657		0.14819	0.23556	0.1537		0.03716	0.00892	0.04346
	0.34567	0.5813			0.17887	0.0455			0.01183	0.01924

## Sheet: Fig. 3f
		Surface area to volume ratio (1/mm) per mitochondrion.
		uninfected	SARS-CoV-2
	#1	11.6231	10.3811
	#2	12.2219	10.3357
	#3	11.9818	9.86384
	#4	11.4109	9.22155
	#5	12.1088	10.9054
	#6	11.4337	10.3918
	#7	11.3666	10.8802
	#8	12.2091	10.1839
	#9	12.1258	10.2677
	#10	9.66852	10.9199
	#11	12.1739	8.54538
	#12	10.9834	7.97623
	#13	11.0833	8.84215
	#14	11.2443	7.48998
	#15	11.4068	8.51868
	#16	10.7754	9.98056
	#17	11.2299	11.0936
	#18	12.9048	7.69659
	#19	11.6313	8.83291
	#20	12.5483	8.36213
	#21	10.9568	9.76894
	#22	10.0847	10.3321
	#23	10.8044	9.17648
	#24	11.524	9.54245
	#25	10.6524	10.8933
	#26	11.7886	10.3511
	#27	9.70935	10.494
	#28	10.6663	10.3866
	#29	9.55213	9.2942
	#30	11.2375	10.3945
	#31	10.0303	9.78364
	#32	10.6701	6.43925
	#33	8.53202	8.52802
	#34	10.9526	8.91042
	#35	8.01224	10.7321
	#36	11.1842	11.3059
	#37	9.23454	8.34739
	#38	10.7208	10.5499
	#39	9.6001	11.4572
	#40	10.313	12.0889
	#41	9.59249	8.18188
	#42	9.42435	8.79916
	#43	11.1335	7.29064
	#44	9.69971
	#45	10.8126

## Sheet: Fig. 3g
	Interferon beta volume (mm3) per field of view.
	SARS-CoV-2	SARS-CoV-2; VBIT-4
#1	36949.4	228.768
#2	30598.5	152.72
#3	32104.9	475.544
#4	62687.6	5814.12
#5	2548.7	2478.3
#6	26585.2	1410
#7	5274.98
