# Supplementary material for: The cGAS–STING pathway drives type I IFN immunopathology in COVID-19
Source: Nature. 2022 Jan 19;603(7899):145–51. doi: 10.1038/s41586-022-04421-w (PMC8891013; doi:10.1038/s41586-022-04421-w)
Supplement: Supplementary file 9 — Source Data Fig. 4 [file 41586_2022_4421_MOESM9_ESM.xlsx]

## Sheet: Fig 4b
	Average % inflamed area
	Uninfected	Vehicle SARS-Cov-2	H-151 SARS-Cov-2
#1	0.205752	37.1536	26.0772
#2	12.1068	50.8326	45.5484
#3	3.27984	65.481	35.2746
#4	1.44312	67.4353	45.7753
#5		28.9771	10.6989
#6		48.9318	23.5685
#7		55.1304	24.0291

## Sheet: Fig 4c
	Ifnb1				Irf8				Irf5				Gbp2				Il6				Tnfrsf12a
Uninfected	Vehicle SARS-Cov-2	H-151 SARS-Cov-2		Uninfected	Vehicle SARS-Cov-2	H-151 SARS-Cov-2		Uninfected	Vehicle SARS-Cov-2	H-151 SARS-Cov-2		Uninfected	Vehicle SARS-Cov-2	H-151 SARS-Cov-2		Uninfected	Vehicle SARS-Cov-2	H-151 SARS-Cov-2		Uninfected	Vehicle SARS-Cov-2	H-151 SARS-Cov-2
7.1626e-06	4.5098e-05	2.9825e-05		0.00482	0.008276	0.007689		0.001947	0.003467	0.002887		0.007534	0.0837	0.050033		0.00043807	0.00075435	0.00051119		0.011	0.0216	0.016
3.0745e-06	2.8775e-05	3.121e-05		0.002955	0.009665	0.007398		0.001747	0.004771	0.003715		0.00511	0.078484	0.054638		0.0004267	0.00169155	0.00053314		0.0107	0.0201	0.0141
4.8054e-06	2.9548e-05	2.2754e-05		0.006707	0.008533	0.00722		0.003009	0.004647	0.002865		0.010768	0.062639	0.069683		0.00039307	0.00113762	0.00031301		0.0113	0.027	0.02
7.5349e-06	4.1989e-05	2.736e-05		0.006946	0.006755	0.004403		0.00307	0.002666	0.00194		0.013367	0.072233	0.042649		0.00035454	0.00054575	0.00080362		0.0123	0.019	0.00835
	4.0644e-05	3.5477e-05			0.006576	0.004152			0.002521	0.001201			0.056072	0.059906			0.00075062	0.00050712			0.0208	0.0128
	3.7128e-05	9.9737e-06			0.008672	0.003455			0.003835	0.002052			0.074268	0.029704			0.000871	0.00015941			0.0236	0.00872
	4.1292e-05	1.7426e-05			0.00807	0.005284			0.00458	0.002803			0.081904	0.049439			0.00149808	0.00026423			0.0146	0.0139
	Ccl2				Cxcl9				Retnla				F3
Uninfected	Vehicle SARS-Cov-2	H-151 SARS-Cov-2		Uninfected	Vehicle SARS-Cov-2	H-151 SARS-Cov-2		Uninfected	Vehicle SARS-Cov-2	H-151 SARS-Cov-2		Uninfected	Vehicle SARS-Cov-2	H-151 SARS-Cov-2
0.000689	0.024062	0.013697		0.000559	0.039424	0.023149		0.092795	0.477533	0.291965		0.009409	0.017926	0.007667
0.000691	0.042161	0.002372		0.000108	0.039251	0.03543		0.054449	0.557171	0.468741		0.006512	0.028481	0.008381
0.000241	0.030718	0.016484		0.000113	0.032799	0.036588		0.022506	0.577493	0.443133		0.010257	0.021394	0.00977
0.000307	0.014965	0.014712		0.000121	0.023592	0.014085		0.024825	0.367628	0.311227		0.009884	0.017373	0.004771
	0.010955	0.008773			0.031455	0.010891			0.548821	0.114863			0.010515	0.006696
	0.035092	0.006904			0.056685	0.012506			0.83378	0.263899			0.011483	0.005416
	0.031403	0.012905			0.056793	0.027683			0.407291	0.509733			0.00801	0.007288

## Sheet: Fig 4d
				Uninfected											Vehicle SARS-Cov-2													H-151 SARS-Cov-2
	#1	#2	#3	#4	#5	#6	#7	#8		#1	#2	#3	#4	#5	#6	#7	#8	#9	#10	#11	#12		#1	#2	#3	#4	#5	#6	#7	#8	#9	#10	#11	#12
day 0	100	100	100	100	100	100	100	100		100	100	100	100	100	100	100	100	100	100	100	100		100	100	100	100	100	100	100	100	100	100	100	100
day 1	100	100	100	100	100	96.2963	100	104.167		100	100	100	104.348	100	100	96	100	100	100	100	100		100	100	100	100	100	100	100	100	100	100	100	100
day 2	104.762	100	100	100	100	96.2963	100	100		100	104.762	100	100	100	100	92	95.8333	100	100	100	100		104.545	104.762	104.545	100	95.6522	100	100	96.2963	100	100	100	100
day 3	104.762	100	100	104.762	100	96.2963	100	100		95.4545	100	95.6522	95.6522	100	100	96	100	95.4545	95.4545	95.4545	100		109.091	95.2381	104.545	100	95.6522	104.167	100	100	100	100	100	100
day 4	104.762	100	100	104.762	100	96.2963	100	100		86.3636	90.4762	91.3043	91.3043	91.3043	91.6667	88	87.5	86.3636	86.3636	90.9091	96		104.545	90.4762	100	103.571	86.9565	100	95.4545	96.2963	100	100	91.6667	100
day 5	104.762	100	100	104.762	100	96.2963	100	100		81.8182	85.7143	86.9565	82.6087	82.6087	83.3333	80	83.3333	81.8182	81.8182	86.3636	88		95.4545	85.7143	104.545	103.571	82.6087	91.6667	86.3636	92.5926	100	100	83.3333	91.6667
day 6	100	100	105.263	104.762	100	100	100	100		77.2727	80.9524	78.2609	78.2609	78.2609	79.1667	72	79.1667	77.2727	77.2727	81.8182	80		90.9091	76.1905	100	103.571	78.2609	87.5	81.8182	88.8889	91.6667	92	79.1667	87.5

## Sheet: Fig 4f
	Average % inflamed area
	Uninfected	Vehicle SARS-Cov-2	H-151 SARS-Cov-2
#1	0.205752	54.4889	17.3989
#2	12.1068	45.2912	20.9809
#3	3.27984	65.6028	51.4872
#4	1.44312	68.6941	12.053
#5		34.0874	31.74

## Sheet: Fig 4g
			Uninfected						Vehicle SARS-Cov-2						H-151 SARS-Cov-2
	#1	#2	#3	#4	#5		#1	#2	#3	#4	#5		#1	#2	#3	#4	#5
day 0	100	100	100	100	100		100	100	100	100	100		100	100	100	100	100
day 1	100	100	100	100	100		100	100	100	100	100		100	100	100	100	104.762
day 2	104.762	100	100	100	100		100	100	100	100	100		100	100	100	100	104.762
day 3	104.762	100	100	104.762	100		95	100	100	100	100		100	100	100	100	100
day 4	104.762	100	100	104.762	100		90	95.4545	95.8333	95.2381	90.9091		100	100	100	100	95.2381
day 5	104.762	100	100	104.762	100		85	95.4545	91.6667	90.4762	86.3636		100	100	100	95.4545	90.4762
day 6	100	100	105.263	104.762	100		80	90.9091	83.3333	85.7143	81.8182		100	95.6522	100	90.9091	90.4762

## Sheet: Fig 4h
	# of mortality out of 15 mice
	Vehicle SARS-Cov-2	H-151 SARS-Cov-2
day 1	0	0
day 2	0	0
day 3	0	0
day 4	0	0
day 5	0	0
day 6	12	5
day 7	0	2
day 8	2	3
day 9	0	0
day 10	0	0
day 11	0	0
day 12	0	0
day 13	0	0
day 14	0	0
surviving	1	5
