# Supplementary material for: The cGAS–STING pathway drives type I IFN immunopathology in COVID-19
Source: Nature. 2022 Jan 19;603(7899):145–51. doi: 10.1038/s41586-022-04421-w (PMC8891013; doi:10.1038/s41586-022-04421-w)
Supplement: Supplementary file 10 — Source Data Extended Data Fig. 2 [file 41586_2022_4421_MOESM10_ESM.xlsx]

## Sheet: ED Fig 2b
	logFC	log10pvalue
IL32	4.29343	2.56024
LGALS3	3.47591	1.87719
CD59	3.45488	3.40098
MRC1	3.44102	1.98209
TGFBI	3.41664	1.67498
CD9	3.2506	2.81763
CD99	3.19395	1.42851
CD163	3.15733	1.78618
FCGR2A/C	3.12945	2.15026
IL13RA1	2.92336	2.03618
CCL2	2.9049	1.40297
FCGR2A	2.88129	1.96004
LTB4R2	2.73421	2.09762
ILF3	2.66434	1.47089
PLAU	2.58679	2.3334
CD209	2.56033	1.32236
SOCS3	2.5224	1.79764
CXCL1	2.39999	1.96159
MAPK14	2.38714	2.42433
IL18	2.38671	1.36183
TGFBR1	2.35538	2.27732
CXCL2	2.33575	3.06952
LTBR	2.29518	1.55007
MAPKAPK2	2.28728	1.6323
ITGAM	2.25404	1.49977
IL1RAP	2.24933	2.63346
MARCO	2.22983	2.54989
CR1	2.22098	2.37356
IL1R2	2.21305	1.6094
IL1RL1	2.21057	1.54256
MAF	2.13885	2.39915
KCNJ2	2.00478	2.05512
LILRB3	1.9366	1.31061
HRAS	1.91716	1.32872
CLEC5A	1.86268	1.68769
BST1	1.81755	1.37225
PTGS2	1.79716	1.45049
IL20	1.7626	2.38425
IL1RL2	1.72241	2.04752
FCGR1A/B	1.69287	1.41769
DEFB1	1.66445	1.36379
IL13	1.56501	1.39031
CARD9	1.4974	1.87936
IL22	1.4951	1.85083
IL31	1.48698	1.37718
KLRG2	1.47612	1.41813
TSLP	1.41623	1.62808
CLU	1.40067	2.79485
IL26	1.35376	1.36096
CCL11	1.32528	1.48094
CSF2	1.23796	1.70516
IL24	1.84551	1.29968
TAL1	1.50517	1.28179
IL1R1	2.48115	1.27502
NFIL3	2.265	1.19611
CCL23	1.54955	1.1844
MASP2	0.997155	1.1816
IL4	1.13191	1.17958
ATM	1.50814	1.17778
FCGR3A/B	3.02835	1.17309
CCL26	2.3985	1.17272
CCL13	3.59468	1.16639
IL6	1.56754	1.15733
FCGR2B	2.57162	1.14982
ICAM1	2.64937	1.14156
CCBP2	1.66407	1.13992
SELE	2.59603	1.12646
IL5	1.28292	1.1137
LILRA1	1.47457	1.10901
PTK2	2.17583	1.10382
ICAM4	1.1899	1.08993
sCTLA4	0.812904	1.06233
KIR3DL1	1.08224	1.05584
C14orf166	2.78269	1.03678
CXCR1	1.36975	1.02331
IL33	2.50525	1.01771
MBL2	0.886039	1.01501
TNFAIP6	1.77884	0.993605
RAF1	1.97776	0.979294
IL17B	0.930046	0.976933
CEACAM6	2.32987	0.976687
CCRL1	2.6772	0.959616
IFNA2	1.36983	0.954437
S100A8	4.4235	0.937303
DEFB103A	1.54955	0.931918
IL36RN	2.67852	0.930706
IL17A	0.72818	0.929962
IL17F	1.28412	0.925234
IL17C	1.17163	0.924408
CLEC4A	2.44306	0.923014
S100A9	4.33716	0.918321
IL1B	1.6031	0.900449
IL2	1.08698	0.899204
BCL10	2.27284	0.896853
IL36B	1.18564	0.861003
IL21	1.37517	0.836164
C6	1.18388	0.830696
CFI	1.56011	0.829586
C8A	1.2953	0.827298
CD3EAP	1.59472	0.819011
CD1A	2.29816	0.807141
ITGA6	3.03269	0.804539
ITLN2	1.22182	0.789057
BID	1.18577	0.788438
LTB4R	2.32945	0.7848
CLEC6A	1.16644	0.783781
IRAK2	1.62753	0.777049
CCL19	3.37252	0.773108
PPBP	1.71779	0.773068
NOS2	1.2413	0.771983
PDGFRB	2.58679	0.771191
KIR3DL3	0.961102	0.767603
CSF3R	2.22068	0.764158
IL4R	2.12082	0.762277
C9	1.20624	0.757228
IL37	2.19555	0.75488
IL28A/B	1.21995	0.745954
LILRA2	1.43688	0.743733
ITGA2B	1.24166	0.739389
STAT3	2.83879	0.738997
IL27	1.14485	0.738021
CCR10	1.2551	0.734987
IL25	1.28976	0.73298
CAMP	1.17659	0.731198
THY1	2.49954	0.730512
BATF3	2.07778	0.725247
IL7	1.16774	0.723522
RAG1	1.21855	0.721705
MAPK1	2.38193	0.712853
IL3	1.04231	0.71021
CTSC	3.51485	0.707012
FN1	3.03004	0.701849
C4BPA	0.777737	0.701587
IL29	0.476293	0.700955
C8G	1.17366	0.694935
DEFB4A	3.44034	0.680286
VTN	1.0821	0.679059
SPP1	3.05923	0.676538
IL1A	1.55927	0.675076
IL22RA2	0.962471	0.666552
AIRE	1.0674	0.663556
SMAD5	1.98481	0.660984
DEFB103B	3.07278	0.656514
CXCR2	1.93923	0.652287
RAG2	1.08343	0.6437
C8B	0.843695	0.642047
OLFM4	2.6981	0.638749
NFKBIA	2.92064	0.638396
ITLN1	1.01601	0.634511
CTSG	2.04504	0.63337
ATG12	1.36439	0.620365
IL10	1.34137	0.60783
IL28A	1.62083	0.603309
EGR1	1.7545	0.602547
KIR3DL2	1.22103	0.599693
IL36A	1.12359	0.598275
CCL15	0.970686	0.58804
CLEC7A	2.03944	0.585244
CCL18	3.45417	0.581414
FCAR	0.970407	0.580016
ATG10	1.22748	0.579273
PLA2G2E	0.853055	0.57662
ICAM5	0.843313	0.569217
IL9	0.656317	0.568325
CCL16	1.09839	0.567525
MAP4K4	2.02579	0.544927
CD276	2.3402	0.54044
CEACAM8	1.02663	0.514416
IL8	3.36395	0.513294
IL19	1.87571	0.506566
IL23R	1.04316	0.504256
IFNA4	1.83944	0.503251
CASP10	1.2358	0.501217
CD40	2.16605	0.499473
PSMB7	2.44712	0.498673
B3GAT1	0.626062	0.48599
TLR2	2.09955	0.481084
IRGM	0.975694	0.460704
GATA3	0.971614	0.459856
ITGA5	2.23848	0.456595
CXCL9	3.59761	0.452762
LIF	1.15061	0.452225
NOD1	1.7098	0.451724
CD55	1.30419	0.450336
IRAK3	1.21688	0.44766
AICDA	0.328496	0.435047
KIR_Activating_Subgroup_2	1.38274	0.433886
IFNA1/13	1.19946	0.433039
LILRA3	1.50194	0.424086
LILRB2	1.83884	0.412638
CD44	2.91343	0.402672
TLR8	1.61964	0.402471
C7	1.44773	0.40202
PTAFR	1.80291	0.400498
PTPN2	1.79438	0.395831
TNFRSF10C	1.43802	0.394734
LILRA6	1.43601	0.39377
TNFSF11	0.708445	0.393766
RORC	1.34802	0.384113
IL12B	1.0958	0.379665
TNFSF15	1.23795	0.378617
FADD	0.923244	0.370253
CDH5	1.7835	0.369839
RELA	1.48528	0.363744
LTF	3.11906	0.352956
ATG5	1.7588	0.344882
PDGFB	0.957429	0.331666
NFKB2	1.98033	0.331498
ITGB2	2.47368	0.330825
MME	1.78872	0.329512
STAT5A	1.80434	0.327078
BCL3	1.66255	0.322812
NLRP3	1.21657	0.316049
CD70	0.974077	0.305966
FCER1A	2.45245	0.305732
CSF1	1.76629	0.304283
PSMB8	2.73645	0.302634
RELB	1.55221	0.293207
LY96	1.92256	0.289061
MASP1	0.971157	0.288093
SLC2A1	2.13655	0.280049
CEBPB	2.40483	0.278242
PLA2G2A	2.54459	0.274214
XCL1	1.15844	0.270262
IL23A	0.916612	0.262369
GPI	1.95805	0.257304
TMEM173	2.05408	0.25727
IFNB1	0.914827	0.25211
TGFBR2	2.12415	0.251248
FKBP5	2.50374	0.241197
CD14	2.1558	0.211915
KIT	1.27252	0.208384
PECAM1	2.17143	0.201779
FCER1G	2.13241	0.185226
ZBTB16	1.89639	0.168895
CXCL10	3.48957	0.157044
BCL6	1.84901	0.155619
TNFRSF8	0.937554	0.155306
CD274	1.25116	0.154531
CCL4	1.48819	0.152723
C3	2.48648	0.140647
IL1RN	1.44605	0.138968
IRF1	2.18877	0.137344
CYBB	2.23204	0.129899
NFKB1	1.2855	0.128644
TRAF6	1.01349	0.126928
TIRAP	0.620538	0.11781
HLA-DRA	3.22268	0.105176
CEACAM1	0.615319	0.102228
AHR	2.22879	0.100486
MIF	2.09877	0.093168
SYK	1.34456	0.0926224
C1R	2.34254	0.0754048
C1QBP	1.4931	0.0594356
ATG7	0.914411	0.0581623
TLR4	1.11773	0.0570232
CCL3	0.74522	0.0514413
CCL20	0.420003	0.0425806
IL6ST	1.7232	0.041527
TNFSF12	0.771367	0.0380433
CCL22	0.937948	0.0352623
IFNAR2	1.13474	0.0291161
CCRL2	0.492381	0.0183853
CD58	0.812694	0.015235
CTNNB1	1.08304	0.0150414
IKBKAP	0.0163737	0.010191
CMKLR1	0.701771	0.00063671
