# Supplementary material for: The cGAS–STING pathway drives type I IFN immunopathology in COVID-19
Source: Nature. 2022 Jan 19;603(7899):145–51. doi: 10.1038/s41586-022-04421-w (PMC8891013; doi:10.1038/s41586-022-04421-w)
Supplement: Supplementary file 11 — Source Data Extended Data Fig. 3 [file 41586_2022_4421_MOESM11_ESM.xlsx]

## Sheet: ED Fig 3b
	% of CD163+ cells
20	25.1535	34.7059	51.7308	62.2222	45.6842	49.7549	26.3889	32.5944	30.3571
40	29.8698	25.7647	20.3846	11.6667	22.5263	20.098	10.2778	28.7356	27.9762
60	25.3869	18.2941	17.6923	20.5556	25.1579	8.82353	23.3333	14.0394	22.0238
80	19.5898	21.2353	10.1923	5.55556	6.63158	21.3235	40	24.6305	19.6429

## Sheet: ED Fig 3d 
Endothelial swelling
CLE	COVID-19
1.72705	2.96319
2.13902	2.44034
1.88269	2.92095
2.10314	2.84476
2.44808	1.78753
1.87261	3.60272
	2.87844
	3.81565
	2.59659
	2.97041
