# Supplementary material for: The cGAS–STING pathway drives type I IFN immunopathology in COVID-19
Source: Nature. 2022 Jan 19;603(7899):145–51. doi: 10.1038/s41586-022-04421-w (PMC8891013; doi:10.1038/s41586-022-04421-w)
Supplement: Supplementary file 12 — Source Data Extended Data Fig. 5 [file 41586_2022_4421_MOESM12_ESM.xlsx]

## Sheet: ED Fig 5d
% of p-STING+ cells among
Macrophages	Endothelial cells
93.985	6.01504
91.5184	8.48164
100	0
84.6628	15.3372
