# Supplementary material for: The cGAS–STING pathway drives type I IFN immunopathology in COVID-19
Source: Nature. 2022 Jan 19;603(7899):145–51. doi: 10.1038/s41586-022-04421-w (PMC8891013; doi:10.1038/s41586-022-04421-w)
Supplement: Supplementary file 13 — Source Data Extended Data Fig. 6 [file 41586_2022_4421_MOESM13_ESM.xlsx]

## Sheet: Extended Data Fig. 6a
	Epithelial			Endothelial
	N			N
	SARS-CoV-2	SARS-CoV-2; H-151		SARS-CoV-2	SARS-CoV-2; H-151
	0.0006671	0.00692		0.000146	0.00377
	0.0013	0.00388		0.0002	0.000555643
	0.00958	0.00163		8.92e-05	8.55322e-05
	0.0035	0.01039		0.000307	0.00101
	0.03062	0.01019		0.01248	0.00798
	0.00527	0.01687		0.000935	0.00147
		0.0049			0.000709652

## Sheet: Extended Data Fig. 6c
	IFNB1				IFNL1
Uninfected	SARS-CoV-2	SARS-CoV-2; H-151		Uninfected	SARS-CoV-2	SARS-CoV-2; H-151
2.34075e-05	7.88255e-05	7.48466e-05		2.99237e-05	0.000134037	0.000153147
1.87535e-05	4.4545e-05	3.01844e-05		6.35963e-05	2.0352e-05	4.39908e-05
1.89561e-05	0.000154414	2.16816e-05		3.16912e-05	0.000912465	5.60327e-05
	2.47789e-05	6.04049e-05			8.33401e-05	6.04049e-05
	5.66427e-05	0.000210357			0.000102003	0.000210357

## Sheet: Extended Data Fig. 6d
		Total interferon beta volume (mm3) per field of view.							Interferon beta volume (mm3) within macrophages per field of view.
	uninfected	SARS-CoV-2; WT THP1	SARS-CoV-2; cGAS -/- THP1					uninfected	SARS-CoV-2; WT THP1	SARS-CoV-2; cGAS -/- THP1
#1	925.748	19027.7	1866.52				#1	750.715	9298.84	250.793
#2	684.516	12583.4	5323.4				#2	352.882	8940.99	19.0717
#3	1525.67	10175.6	35299.6				#3	1492.54	7381.25	452.497
#4	1150.38	33203.2	22905.1				#4	450.827	31096.6	618.356
#5	2962.55	55594.6	6350.97				#5		47622.1	3456.72
#6	1162.2	50690.6	5633.99				#6		20180.2
#7		10272.3
#8		9187.85
#9		91306.4

## Sheet: Extended Data Fig. 6e
	Cleaved caspase volume (mm3) per field of view.
	uninfected	SARS-CoV-2
#1	1.47	6838.1
#2	168.981	16686
#3	4863.53	16676.1
#4		6333.92
#5		54764
