# Supplementary material for: The cGAS–STING pathway drives type I IFN immunopathology in COVID-19
Source: Nature. 2022 Jan 19;603(7899):145–51. doi: 10.1038/s41586-022-04421-w (PMC8891013; doi:10.1038/s41586-022-04421-w)
Supplement: Supplementary file 14 — Source Data Extended Data Fig. 7 [file 41586_2022_4421_MOESM14_ESM.xlsx]

## Sheet: Extended Data Fig. 7a
	CD 31 expression modal intensity value (a.u.)
Endothelial (sh)	Ctrl.	Ctrl.	STING	STING
Epithelial (sh)	Ctrl.	STING	STING	Ctrl.
	5.61	1.644	9.16	24.84
	9.774	7.706	36.728	29.863
	7.59	7.11	7.787	38.034
	1.47	1.802	8.465	7.847
	7.701	8.11	9.531	38.969
	1.833	1.752	40.71	36.999
	1.85	1.722	26.99	35.598
	7.437	1.746	29.986
			8.442

## Sheet: Extended Data Fig 7b
	Interferon beta volume (mm3) per field of view.								Percentage reduction in MAVS expression
	SARS-CoV-2	SARS-CoV-2; shMAVS							sh control	shMAVS
#1	9474.27	30956.8						#1	100	42.56
#2	8294.58	110933						#2	100	36.22
#3	80205.1	18651.6
#4	28635.9	25675.2
#5	82824.9
