# Supplementary material for: The cGAS–STING pathway drives type I IFN immunopathology in COVID-19
Source: Nature. 2022 Jan 19;603(7899):145–51. doi: 10.1038/s41586-022-04421-w (PMC8891013; doi:10.1038/s41586-022-04421-w)
Supplement: Supplementary file 15 — Source Data Extended Data Fig. 8 [file 41586_2022_4421_MOESM15_ESM.xlsx]

## Sheet: Extended Data Fig. 8b
NAME	D0_01	D0_02	D0_03	D1_01	D1_02	D1_03	D3_01	D3_02	D3_03
MRPS36	0	0	0	1.28386	1.06023	0.442177	1.88821	1.133	1.24541
COX5A	0	0	0	-0.0834986	-0.0316074	-0.225669	0.549269	0.499034	0.582807
HSPE1	0	0	0	-0.0150306	-0.299478	-0.302797	0.794188	0.285163	0.701903
AKR1B10	0	0	0	1.98198	0.722749	-0.608005	0.417567	0.809451	0.692618
C6orf57; SDHAF4	0	0	0	0.344643	0.222682	0.27793	1.13033	0.758998	0.605434
MMAB	0	0	0	0.19763	0.336312	0.123859	0.550918	0.496079	0.557843
ATP5J	0	0	0	0.010841	0.123312	0.146226	1.06129	0.523973	0.809398
TXNRD1	0	0	0	-0.0697557	-0.49129	-0.255847	-0.405727	-0.744931	-0.563715
SOD1	0	0	0	0.780412	-0.241865	-0.211765	1.35393	0.247966	0.303993
NDUFS5	0	0	0	-0.593513	-0.875273	-0.539477	-0.601788	-0.71785	-0.269559
COX5B	0	0	0	0.110558	0.0110924	-0.0687339	0.69467	0.316494	0.57746
MRPL32	0	0	0	-0.598775	-0.527144	-0.515461	-0.530145	-0.467901	-0.258429
AHCYL1	0	0	0	0.660638	0.0451713	-0.2	0.535911	0.703989	0.326993
ATPIF1	0	0	0	-0.267168	-0.113382	0.200778	0.844737	0.302518	0.662651
SNAP29	0	0	0	0.353854	0.496002	0.159719	0.936418	0.584475	0.307339
OGDHL	0	0	0	-0.271217	-0.922587	-0.410322	-0.995515	-0.585888	-0.0530206
TSPO	0	0	0	-0.78882	-0.477777	-0.352997	-0.724521	-0.426563	-0.131945
NDUFV3	0	0	0	0.1776	0.20506	0.332247	1.05248	0.128038	0.383093
SLC25A4	0	0	0	-0.199118	-0.0990962	-1.83986	-0.0526843	0.0356633	-1.43332

## Sheet: Extended Data Fig. 8e
	Interferon beta volume (mm3) per field of view.									mt CYTB/Nuclear actin ratio						mt D-loop/Nuclear actin ratio
	SARS-CoV-2	SARS-CoV-2; ddC								untreated	ddC					untreated	ddC
#1	12342.5	7563.22							#1	254.77	22.3459				#1	146.471	10.5072
#2	14130.3	7331.69							#2	281.856	22.4476				#2	141.253	8.7294
#3	13272.7	17225.7
#4	11577.8	13956.5
#5	4588.65	4570.02
#6	30761	4161.88
#7	14303.2	7239.93
#8	24008.9	6710
#9		15019.1
#10		2891.71
#11		1790.41
