# Supplementary material for: The cGAS–STING pathway drives type I IFN immunopathology in COVID-19
Source: Nature. 2022 Jan 19;603(7899):145–51. doi: 10.1038/s41586-022-04421-w (PMC8891013; doi:10.1038/s41586-022-04421-w)
Supplement: Supplementary file 16 — Source Data Extended Data Fig. 9 [file 41586_2022_4421_MOESM16_ESM.xlsx]

## Sheet: Extended Data Fig. 9a
TUNEL positive Cells per Field
Uninfected	Vehicle SARS-Cov-2 (day3)	H-151 SARS-Cov-2 (day3)	Vehicle SARS-Cov-2 (day6)	H-151 SARS-Cov-2 (day6)
3	33	68	259.333	87
4	109	54.6667	282	183
3	83.3333	135.667	577	150
5	58	156.5	287.667	101
			432	169.5
			850.667	132
			289.5	118.5

## Sheet: Extended Data Fig. 9b
	Ifitm3				Irf7				Mmp2				Tnfrsf4				Tnfrsf9
Uninfected	Vehicle SARS-Cov-2	H-151 SARS-Cov-2		Uninfected	Vehicle SARS-Cov-2	H-151 SARS-Cov-2		Uninfected	Vehicle SARS-Cov-2	H-151 SARS-Cov-2		Uninfected	Vehicle SARS-Cov-2	H-151 SARS-Cov-2		Uninfected	Vehicle SARS-Cov-2	H-151 SARS-Cov-2
0.202779	0.307107	0.246176		0.006031	0.05175	0.041689		0.00041	0.000906	0.001022		0.00017	0.000994	0.000805		0.000123	0.00154	0.00129
0.208844	0.299331	0.279997		0.003792	0.048721	0.039673		0.000436	0.00109	0.000848		0.000147	0.000853	0.000682		7.44e-05	0.00135	0.000959
0.213834	0.293851	0.250889		0.00828	0.058392	0.039755		0.000672	0.001187	0.000902		0.000201	0.000814	0.000826		0.000165	0.0014	0.00143
0.191098	0.224529	0.265069		0.008293	0.040106	0.035779		0.000594	0.001043	0.000576		0.000226	0.000651	0.000448		0.000167	0.00165	0.000754
	0.28337	0.213382			0.047512	0.029833			0.001174	0.000372			0.000872	0.000529			0.0013	0.00116
	0.313116	0.169569			0.058451	0.04022			0.000928	0.000302			0.000897	0.000276			0.00205	0.000696
	0.282093	0.229151			0.039067	0.041469			0.000973	0.000367			0.000986	0.0006			0.00197	0.0011
	Ccl3				Ccl8				Ccl12				Cxcl11				Cxcl13
Uninfected	Vehicle SARS-Cov-2	H-151 SARS-Cov-2		Uninfected	Vehicle SARS-Cov-2	H-151 SARS-Cov-2		Uninfected	Vehicle SARS-Cov-2	H-151 SARS-Cov-2		Uninfected	Vehicle SARS-Cov-2	H-151 SARS-Cov-2		Uninfected	Vehicle SARS-Cov-2	H-151 SARS-Cov-2
0.000424	0.005474	0.004594		0.002754	0.017219	0.004078		0.001599	0.018327	0.008352		8.1e-05	0.005755	0.004825		0.00134	0.0118	0.00481
0.000558	0.005038	0.003559		0.000875	0.016371	0.00657		0.000544	0.021608	0.011641		1.35e-05	0.00413	0.003439		0.00215	0.0113	0.00999
0.000708	0.005459	0.003691		0.00056	0.013335	0.008717		0.00051	0.019907	0.009218		3.5e-06	0.004895	0.002413		0.000608	0.0112	0.0099
0.00064	0.005061	0.003883		0.000893	0.005702	0.006518		0.00044	0.009539	0.012919		5.09e-06	0.003421	0.003199		0.000857	0.00502	0.00308
	0.003984	0.003208			0.009262	0.0045			0.008486	0.004703			0.002085	0.00174			0.0107	0.00239
	0.01081	0.00324			0.01222	0.007882			0.018717	0.007225			0.00523	0.001429			0.014	0.00278
	0.007975	0.004713			0.017773	0.011287			0.022388	0.015628			0.00759	0.00313			0.0124	0.00938
	Ifnb1				Irf7				Il6				E
Uninfected	Vehicle SARS-Cov-2	H-151 SARS-Cov-2		Uninfected	Vehicle SARS-Cov-2	H-151 SARS-Cov-2		Uninfected	Vehicle SARS-Cov-2	H-151 SARS-Cov-2		Uninfected	Vehicle SARS-Cov-2	H-151 SARS-Cov-2
3.12e-05	0.000391	0.000287		0.006086	0.057389	0.071789		0.00032	0.001898	0.001027		0.00053	1.39151	0.9429
0.000148	0.000279	0.000481		0.003943	0.067685	0.111796		0.000637	0.001976	0.002446		4.34e-05	0.67153	0.551187
1.98e-05	0.000479	0.000427		0.008425	0.066663	0.073411		0.000272	0.00202	0.001518		0.00044	1.04841	1.51545
2.66e-05	0.000734	0.000364		0.008183	0.097225	0.087397		0.000246	0.0015	0.001923		6.34e-05	1.14374	1.08878

## Sheet: Extended Data Fig. 9d
	P.f.u. / mg lung						P.f.u. / mg brain
	Uninfected	Vehicle SARS-Cov-2	H-151 SARS-Cov-2				Uninfected	Vehicle SARS-Cov-2	H-151 SARS-Cov-2
#1	71.4286	242857	647619			#1	13.8889	1.78571e+07	9687500
#2	178.571	142857	587302			#2	111.111	616667	1.11111e+07
#3	31.746	329670	216931			#3	55.5556	97222.2	675000
#4	204.082	128280	204082			#4	176.471	58823.5	277778
#5		285714	400000			#5		3.33333e+06	125000
