# Supplementary material for: The cGAS–STING pathway drives type I IFN immunopathology in COVID-19
Source: Nature. 2022 Jan 19;603(7899):145–51. doi: 10.1038/s41586-022-04421-w (PMC8891013; doi:10.1038/s41586-022-04421-w)
Supplement: Supplementary file 17 — Source Data Extended Data Fig. 10 [file 41586_2022_4421_MOESM17_ESM.xlsx]

## Sheet: Extended Data Fig. 10a
	Ifnb1				Gbp2				Il6				Tnfrsf12a
Uninfected	Vehicle SARS-Cov-2	H-151 SARS-Cov-2		Uninfected	Vehicle SARS-Cov-2	H-151 SARS-Cov-2		Uninfected	Vehicle SARS-Cov-2	H-151 SARS-Cov-2		Uninfected	Vehicle SARS-Cov-2	H-151 SARS-Cov-2
7.1626e-06	4.72943e-05	9.86691e-06		0.007534	0.0751164	0.0184671		0.00043807	0.000638	0.000336		0.011	0.0164169	0.00745144
3.0745e-06	2.39333e-05	1.43067e-05		0.00511	0.0524668	0.0373493		0.0004267	0.000792	0.000558		0.0107	0.0117203	0.0132625
4.8054e-06	3.39366e-05	1.18608e-05		0.010768	0.0458867	0.0112797		0.00039307	0.000866	0.000741		0.0113	0.01865	0.0111942
7.5349e-06	2.13403e-05	1.98674e-05		0.013367	0.0483099	0.0331539		0.00035454	0.000535	0.000257		0.0123	0.0209441	0.0117698
	4.34579e-05	1.62979e-05			0.0505876	0.0480608			0.000791	0.000256			0.0171598	0.0152744
	Ccl2				Cxcl9				F3
Uninfected	Vehicle SARS-Cov-2	H-151 SARS-Cov-2		Uninfected	Vehicle SARS-Cov-2	H-151 SARS-Cov-2		Uninfected	Vehicle SARS-Cov-2	H-151 SARS-Cov-2
0.000689	0.026062	0.011697		0.000559	0.042053	0.00597		0.009409	0.01212	0.0046
0.000691	0.03761	0.0021672		0.000108	0.021255	0.011845		0.006512	0.012671	0.004922
0.000241	0.032722	0.018648		0.000113	0.027612	0.003364		0.010257	0.011528	0.00689
0.000307	0.024962	0.016471		0.000121	0.023929	0.012413		0.009884	0.01793	0.006308
	0.020955	0.008847			0.020233	0.017037			0.010765	0.006428

## Sheet: Extended Data Fig. 10b
	P.f.u. / mg lung						P.f.u. / mg brain
	Uninfected	Vehicle SARS-Cov-2	H-151 SARS-Cov-2				Uninfected	Vehicle SARS-Cov-2	H-151 SARS-Cov-2
#1	71.4286	816327	357143			#1	83.3333	1.36111e+06	10000000
#2	178.571	47619	107143			#2	125	394737	1.69118e+06
#3	31.746	219780	45714.3			#3	180.556	132353	86111.1
#4	204.082	204082	126984			#4	29.4118	71428.6	4.86111e+06
#5		514286	151261			#5		7.23684e+06	3.05556e+06
